# Supplementary material for: 3-Deoxy­aconitine from the root of Aconitum Carmichaeli Debx
Source: Acta Crystallogr Sect E Struct Rep Online. 2010 May 15;66(Pt 6):o1342. doi: 10.1107/S1600536810016922 (PMC2979440; doi:10.1107/S1600536810016922)
Supplement: Supplementary file 1 [file e-66-o1342-sup1.cif]

##############################################################################
###                                                                        ###
###        Electronic paper (Acta Crystallographica Section E)             ###
###                                                                        ###
##############################################################################
#                                                                            #
# This CIF contains the data in a paper accepted for publication in Acta     #
# Crystallographica Section E. It conforms to the requirements of Notes      #
# for Authors for Section E, and has been peer reviewed under the auspices   #
# of the IUCr Commission on Journals.                                        #
#                                                                            #
# Full details of the Crystallographic Information File format               #
# are given in the paper "The Crystallographic Information File (CIF):       #
# a New Standard Archive File for Crystallography" by S. R. Hall, F. H.      #
# Allen and I. D. Brown [Acta Cryst. (1991), A47, 655-685].                  #
#                                                                            #
# The current version of the core CIF dictionary is obtainable from          #
# ftp://ftp.iucr.org/pub/cif_core.dic. The current version number is 2.4.    #
#                                                                            #
# Software is freely available for graphical display of the structure(s) in  #
# this CIF.  For information consult the CIF home page http://www.iucr.org/  #
# cif/home.html                                                              #
#                                                                            #
# This file may be used for bona fide research purposes within the           #
# scientific community so long as proper attribution is given to the journal # 
# article from which it was obtained.                                        #
#                                                                            #
##############################################################################
                                             
data_I
_audit_creation_method     SHELXL-97
_chemical_name_systematic
;
8\b-acetoxy-14\a-benzoyloxy-<i>N</i>-ethyl-13\b,15\a-dihydroxy-1\a,6\a,16\b-
trimethoxy-4\b-methoxymethyleneaconitane
;
_chemical_name_common     '3-Deoxyaconitine'
_chemical_formula_moiety     'C34 H47 N O10'
_chemical_formula_sum     'C34 H47 N O10'
_chemical_formula_iupac     'C34 H47 N O10'
_chemical_formula_weight     629.73
_symmetry_cell_setting     Orthorhombic
_symmetry_space_group_name_H-M     'P 21 21 21'
_symmetry_space_group_name_Hall     'P 2ac 2ab'
loop_
    _symmetry_equiv_pos_as_xyz
    'x, y, z'
    'x+1/2, -y+1/2, -z'
    '-x, y+1/2, -z+1/2'
    '-x+1/2, -y, z+1/2'
_cell_length_a     12.039(3)
_cell_length_b     15.805(4)
_cell_length_c     17.320(3)
_cell_angle_alpha     90.00
_cell_angle_beta     90.00
_cell_angle_gamma     90.00
_cell_volume     3295.5(13)
_cell_formula_units_Z     4
_cell_measurement_reflns_used     25
_cell_measurement_theta_min     4.32
_cell_measurement_theta_max     7.57
_cell_measurement_temperature     292(2)
_exptl_crystal_description     block
_exptl_crystal_colour     colourless
_exptl_crystal_size_max     0.58
_exptl_crystal_size_mid     0.52
_exptl_crystal_size_min     0.42
_exptl_crystal_density_diffrn     1.269
_exptl_crystal_density_meas     ?
_exptl_crystal_density_method     'not measured'
_exptl_crystal_F_000     1352
_exptl_absorpt_coefficient_mu     0.093
_exptl_absorpt_correction_type     none
_exptl_absorpt_correction_T_min     ?
_exptl_absorpt_correction_T_max     ?
_exptl_special_details
;
The absolute structure of the title compound can not be determined by the X-ray
analysis, owing to the absence of strong anomalous scatterers. But it can be
deduced by the comparision to the known diterpenoid alkaloids, for the unique
absolute configuration of the similar natural products.
;
_diffrn_ambient_temperature     292(2)
_diffrn_radiation_type     MoK\a
_diffrn_radiation_wavelength     0.71073
_diffrn_radiation_source     'fine-focus sealed tube'
_diffrn_radiation_monochromator     graphite
_diffrn_measurement_device_type     'Enraf--Nonius CAD-4'
_diffrn_measurement_method     '\w/2\q'
_diffrn_detector_area_resol_mean     ?
_diffrn_reflns_number     3323
_diffrn_reflns_av_R_equivalents     0.0059
_diffrn_reflns_av_sigmaI/netI     0.0530
_diffrn_reflns_theta_min     1.74
_diffrn_reflns_theta_max     25.20
_diffrn_reflns_theta_full     25.20
_diffrn_measured_fraction_theta_max     0.995
_diffrn_measured_fraction_theta_full     0.995
_diffrn_reflns_limit_h_min     -1
_diffrn_reflns_limit_h_max     14
_diffrn_reflns_limit_k_min     -5
_diffrn_reflns_limit_k_max     18
_diffrn_reflns_limit_l_min     -2
_diffrn_reflns_limit_l_max     20
_diffrn_standards_number     3
_diffrn_standards_interval_count     300
_diffrn_standards_interval_time     ?
_diffrn_standards_decay_%     3.263
_refine_special_details
;
Refinement of <i>F</i>^2^ against ALL reflections. The weighted <i>R</i>-factor
wR and goodness of fit <i>S</i> are based on <i>F</i>^2^, conventional
<i>R</i>-factors <i>R</i> are based on <i>F</i>, with <i>F</i> set to zero for
negative <i>F</i>^2^. The threshold expression of <i>F</i>^2^ >
\s(<i>F</i>^2^) is used only for calculating <i>R</i>-factors(gt) etc. and is
not relevant to the choice of reflections for refinement. <i>R</i>-factors
based on <i>F</i>^2^ are statistically about twice as large as those based on
<i>F</i>, and <i>R</i>- factors based on ALL data will be even larger.
;
_reflns_number_total     3317
_reflns_number_gt     1669
_reflns_threshold_expression     I>2sigma(I)
_refine_ls_structure_factor_coef     Fsqd
_refine_ls_matrix_type     full
_refine_ls_R_factor_all     0.1547
_refine_ls_R_factor_gt     0.0756
_refine_ls_wR_factor_gt     0.2081
_refine_ls_wR_factor_ref     0.2454
_refine_ls_goodness_of_fit_ref     0.972
_refine_ls_restrained_S_all     0.972
_refine_ls_number_reflns     3317
_refine_ls_number_parameters     395
_refine_ls_number_restraints     3
_refine_ls_hydrogen_treatment     constr
_refine_ls_weighting_scheme     calc
_refine_ls_weighting_details
         'calc w=1/[\s^2^(Fo^2^)+(0.1607P)^2^+0.0000P] where P=(Fo^2^+2Fc^2^)/3'
_atom_sites_solution_hydrogens     geom
_atom_sites_solution_primary     direct
_atom_sites_solution_secondary     difmap
_refine_ls_shift/su_max     0.003
_refine_ls_shift/su_mean     0.000
_refine_diff_density_max     0.641
_refine_diff_density_min     -0.420
_refine_ls_extinction_method     none
_refine_ls_extinction_coef     ?
loop_
    _atom_type_symbol
    _atom_type_description
    _atom_type_scat_dispersion_real
    _atom_type_scat_dispersion_imag
    _atom_type_scat_source
    'C' 'C' 0.0033 0.0016
                         'International Tables Vol C Tables 4.2.6.8 and 6.1.1.4'
    'H' 'H' 0.0000 0.0000
                         'International Tables Vol C Tables 4.2.6.8 and 6.1.1.4'
    'N' 'N' 0.0061 0.0033
                         'International Tables Vol C Tables 4.2.6.8 and 6.1.1.4'
    'O' 'O' 0.0106 0.0060
                         'International Tables Vol C Tables 4.2.6.8 and 6.1.1.4'
_computing_data_collection     'DIFRAC (Flack <i>et al.</i>,  1992)'
_computing_cell_refinement     'DIFRAC (Flack <i>et al.</i>,  1992)'
_computing_data_reduction     'NRCVAX (Gabe <i>et al.</i>,  1989)'
_computing_structure_solution     'SHELXS97 (Sheldrick, 2008)'
_computing_structure_refinement     'SHELXL97 (Sheldrick, 2008)'
_computing_molecular_graphics     'ORTEP-3 for Windows (Farrugia, 1997)'
_computing_publication_material     'WinGX (Farrugia, 1999)'
loop_
    _atom_site_type_symbol
    _atom_site_label
    _atom_site_fract_x
    _atom_site_fract_y
    _atom_site_fract_z
    _atom_site_U_iso_or_equiv
    _atom_site_adp_type
    _atom_site_calc_flag
    _atom_site_refinement_flags
    _atom_site_occupancy
    _atom_site_disorder_assembly
    _atom_site_disorder_group
    O O1 0.0042(5) 0.5837(4) 0.1632(4) 0.098(2) Uani d D 1 . .
    O O2 0.3230(5) 0.6590(3) -0.0985(3) 0.0716(15) Uani d . 1 . .
    O O3 0.1594(6) 0.4053(4) 0.1289(4) 0.0941(19) Uani d D 1 . .
    O O4 0.7008(5) 0.6091(4) 0.0024(3) 0.0801(16) Uani d . 1 . .
    H H4O 0.7475 0.5761 -0.0195 0.120 Uiso d R 1 . .
    O O5 0.4878(5) 0.3582(3) -0.0478(3) 0.0765(16) Uani d . 1 . .
    H H5O 0.4653 0.3089 -0.0309 0.115 Uiso d R 1 . .
    O O6 0.7160(5) 0.4502(4) -0.0251(3) 0.0810(16) Uani d . 1 . .
    O O7 0.6524(4) 0.4866(3) 0.1332(3) 0.0657(13) Uani d . 1 . .
    O O8 0.6094(6) 0.5188(4) 0.2555(4) 0.097(2) Uani d . 1 . .
    O O9 0.4517(4) 0.3843(3) 0.1433(3) 0.0662(14) Uani d . 1 . .
    O O10 0.4394(6) 0.2592(3) 0.0814(4) 0.0903(18) Uani d . 1 . .
    N N1 0.1910(6) 0.4752(4) -0.0645(4) 0.0707(18) Uani d . 1 . .
    C C1 0.2542(6) 0.6538(4) -0.0315(4) 0.0600(18) Uani d . 1 . .
    H H1 0.2678 0.7044 -0.0002 0.072 Uiso calc R 1 . .
    C C2 0.1342(6) 0.6562(5) -0.0579(5) 0.072(2) Uani d . 1 . .
    H H2A 0.1243 0.6177 -0.1010 0.086 Uiso calc R 1 . .
    H H2B 0.1159 0.7128 -0.0754 0.086 Uiso calc R 1 . .
    C C3 0.0569(7) 0.6311(5) 0.0073(6) 0.079(2) Uani d . 1 . .
    H H3A 0.0601 0.6742 0.0472 0.095 Uiso calc R 1 . .
    H H3B -0.0186 0.6295 -0.0121 0.095 Uiso calc R 1 . .
    C C4 0.0844(6) 0.5465(5) 0.0428(4) 0.067(2) Uani d . 1 . .
    C C5 0.2014(6) 0.5512(5) 0.0806(4) 0.0605(18) Uani d . 1 . .
    H H5 0.2018 0.5931 0.1223 0.073 Uiso calc R 1 . .
    C C6 0.2419(6) 0.4646(5) 0.1107(5) 0.065(2) Uani d . 1 . .
    H H6 0.2873 0.4742 0.1569 0.078 Uiso calc R 1 . .
    C C7 0.3190(6) 0.4311(5) 0.0448(4) 0.0615(19) Uani d . 1 . .
    H H7 0.3003 0.3724 0.0319 0.074 Uiso calc R 1 . .
    C C8 0.4374(6) 0.4373(4) 0.0720(4) 0.0560(17) Uani d . 1 . .
    C C9 0.4578(6) 0.5269(4) 0.1040(4) 0.0593(18) Uani d . 1 . .
    H H9 0.4291 0.5311 0.1568 0.071 Uiso calc R 1 . .
    C C10 0.4051(6) 0.5967(4) 0.0526(4) 0.0573(18) Uani d . 1 . .
    H H10 0.3966 0.6474 0.0846 0.069 Uiso calc R 1 . .
    C C11 0.2878(6) 0.5758(4) 0.0169(4) 0.0528(17) Uani d . 1 . .
    C C12 0.4988(6) 0.6149(4) -0.0071(4) 0.0627(19) Uani d . 1 . .
    H H12A 0.4753 0.5985 -0.0586 0.075 Uiso calc R 1 . .
    H H12B 0.5171 0.6747 -0.0075 0.075 Uiso calc R 1 . .
    C C13 0.5991(6) 0.5623(5) 0.0184(4) 0.0603(18) Uani d . 1 . .
    C C14 0.5799(6) 0.5508(5) 0.1023(4) 0.0607(19) Uani d . 1 . .
    H H14 0.5914 0.6044 0.1295 0.073 Uiso calc R 1 . .
    C C15 0.5311(6) 0.4083(5) 0.0126(4) 0.0616(19) Uani d . 1 . .
    H H15 0.5822 0.3719 0.0416 0.074 Uiso calc R 1 . .
    C C16 0.6017(7) 0.4775(5) -0.0235(4) 0.066(2) Uani d . 1 . .
    H H16 0.5767 0.4863 -0.0767 0.079 Uiso calc R 1 . .
    C C17 0.2933(7) 0.4900(4) -0.0239(4) 0.0599(19) Uani d . 1 . .
    H H17 0.3556 0.4894 -0.0604 0.072 Uiso calc R 1 . .
    C C18 -0.0072(7) 0.5272(5) 0.1004(5) 0.081(2) Uani d . 1 . .
    H H18A -0.0794 0.5344 0.0763 0.097 Uiso calc R 1 . .
    H H18B -0.0011 0.4693 0.1183 0.097 Uiso calc R 1 . .
    C C19 0.0878(7) 0.4761(5) -0.0181(5) 0.080(2) Uani d . 1 . .
    H H19A 0.0801 0.4219 0.0077 0.096 Uiso calc R 1 . .
    H H19B 0.0249 0.4827 -0.0525 0.096 Uiso calc R 1 . .
    C C20 0.2009(12) 0.4007(9) -0.1144(6) 0.143(2) Uani d D 1 . .
    H H20A 0.1567 0.3551 -0.0929 0.172 Uiso calc R 1 . .
    H H20B 0.2778 0.3823 -0.1151 0.172 Uiso calc R 1 . .
    C C21 0.1628(12) 0.4177(9) -0.1978(6) 0.143(2) Uani d D 1 . .
    H H21A 0.0932 0.4473 -0.1971 0.215 Uiso calc R 1 . .
    H H21B 0.1539 0.3648 -0.2245 0.215 Uiso calc R 1 . .
    H H21C 0.2175 0.4514 -0.2239 0.215 Uiso calc R 1 . .
    C C22 0.3336(8) 0.7427(5) -0.1300(5) 0.084(2) Uani d . 1 . .
    H H22A 0.2661 0.7578 -0.1561 0.126 Uiso calc R 1 . .
    H H22B 0.3943 0.7439 -0.1659 0.126 Uiso calc R 1 . .
    H H22C 0.3474 0.7822 -0.0890 0.126 Uiso calc R 1 . .
    C C23 -0.0678(9) 0.5696(9) 0.2290(5) 0.143(2) Uani d D 1 . .
    H H23A -0.1428 0.5838 0.2154 0.215 Uiso calc R 1 . .
    H H23B -0.0440 0.6043 0.2713 0.215 Uiso calc R 1 . .
    H H23C -0.0643 0.5111 0.2438 0.215 Uiso calc R 1 . .
    C C24 0.1575(13) 0.3699(8) 0.2060(5) 0.143(2) Uani d D 1 . .
    H H24A 0.2245 0.3851 0.2327 0.215 Uiso calc R 1 . .
    H H24B 0.1523 0.3093 0.2028 0.215 Uiso calc R 1 . .
    H H24C 0.0945 0.3916 0.2336 0.215 Uiso calc R 1 . .
    C C25 0.4466(7) 0.2997(5) 0.1407(6) 0.076(2) Uani d . 1 . .
    C C26 0.4554(10) 0.2620(6) 0.2188(5) 0.106(3) Uani d . 1 . .
    H H26A 0.4266 0.2054 0.2178 0.159 Uiso calc R 1 . .
    H H26B 0.4133 0.2954 0.2547 0.159 Uiso calc R 1 . .
    H H26C 0.5319 0.2609 0.2344 0.159 Uiso calc R 1 . .
    C C27 0.6552(7) 0.4755(5) 0.2098(5) 0.071(2) Uani d . 1 . .
    C C28 0.7279(7) 0.4016(5) 0.2299(4) 0.066(2) Uani d . 1 . .
    C C29 0.7361(9) 0.3785(6) 0.3065(5) 0.086(3) Uani d . 1 . .
    H H29 0.6988 0.4096 0.3440 0.104 Uiso calc R 1 . .
    C C30 0.8009(9) 0.3079(6) 0.3281(6) 0.094(3) Uani d . 1 . .
    H H30 0.8066 0.2916 0.3796 0.113 Uiso calc R 1 . .
    C C31 0.8551(8) 0.2644(6) 0.2714(6) 0.087(3) Uani d . 1 . .
    H H31 0.8986 0.2180 0.2845 0.104 Uiso calc R 1 . .
    C C32 0.8465(9) 0.2878(6) 0.1959(5) 0.087(3) Uani d . 1 . .
    H H32 0.8846 0.2571 0.1585 0.104 Uiso calc R 1 . .
    C C33 0.7841(7) 0.3543(5) 0.1741(5) 0.073(2) Uani d . 1 . .
    H H33 0.7783 0.3686 0.1221 0.088 Uiso calc R 1 . .
    C C34 0.7429(9) 0.3915(7) -0.0847(6) 0.107(3) Uani d . 1 . .
    H H34A 0.7078 0.3382 -0.0742 0.160 Uiso calc R 1 . .
    H H34B 0.8220 0.3839 -0.0867 0.160 Uiso calc R 1 . .
    H H34C 0.7171 0.4129 -0.1334 0.160 Uiso calc R 1 . .
loop_
    _atom_site_aniso_label
    _atom_site_aniso_U_11
    _atom_site_aniso_U_22
    _atom_site_aniso_U_33
    _atom_site_aniso_U_12
    _atom_site_aniso_U_13
    _atom_site_aniso_U_23
    O1 0.082(4) 0.111(5) 0.101(4) -0.021(4) 0.031(4) -0.007(4)
    O2 0.082(4) 0.070(3) 0.062(3) 0.010(3) 0.005(3) 0.012(3)
    O3 0.094(5) 0.080(4) 0.107(4) -0.008(4) 0.011(4) 0.013(4)
    O4 0.060(3) 0.085(4) 0.095(4) -0.007(3) 0.002(3) 0.013(3)
    O5 0.088(4) 0.066(3) 0.076(3) 0.003(3) -0.003(3) -0.022(3)
    O6 0.064(4) 0.095(4) 0.084(4) 0.016(3) 0.008(3) 0.006(3)
    O7 0.067(3) 0.075(3) 0.055(3) 0.010(3) -0.011(2) 0.004(3)
    O8 0.113(5) 0.107(5) 0.071(4) 0.035(4) -0.006(4) -0.024(3)
    O9 0.075(4) 0.061(3) 0.063(3) 0.008(3) -0.001(3) 0.005(2)
    O10 0.103(5) 0.060(3) 0.107(4) -0.002(3) -0.009(4) 0.010(3)
    N1 0.084(5) 0.056(4) 0.072(4) -0.002(4) -0.013(4) -0.024(3)
    C1 0.070(5) 0.054(4) 0.056(4) 0.009(4) 0.005(4) -0.001(3)
    C2 0.062(5) 0.077(5) 0.076(5) 0.011(4) -0.011(4) 0.015(4)
    C3 0.051(4) 0.073(5) 0.112(7) 0.008(4) -0.003(5) 0.002(5)
    C4 0.053(5) 0.076(5) 0.074(5) -0.002(4) -0.004(4) 0.000(4)
    C5 0.059(4) 0.060(4) 0.063(4) -0.004(4) -0.001(4) 0.002(4)
    C6 0.061(5) 0.063(4) 0.070(4) -0.008(4) -0.003(4) 0.007(4)
    C7 0.074(5) 0.052(4) 0.059(4) 0.001(4) -0.007(4) -0.007(3)
    C8 0.059(4) 0.053(4) 0.057(4) 0.000(4) -0.009(4) 0.003(3)
    C9 0.062(5) 0.066(4) 0.050(4) 0.002(4) 0.000(3) 0.003(3)
    C10 0.065(5) 0.046(4) 0.061(4) 0.004(4) -0.011(4) -0.006(3)
    C11 0.061(4) 0.048(4) 0.049(4) 0.001(3) 0.004(3) -0.004(3)
    C12 0.067(5) 0.052(4) 0.069(5) -0.006(4) 0.003(4) 0.005(4)
    C13 0.059(5) 0.063(4) 0.060(4) -0.009(4) -0.001(4) 0.012(4)
    C14 0.057(5) 0.058(4) 0.068(4) -0.003(4) -0.011(4) -0.009(4)
    C15 0.066(5) 0.062(4) 0.056(4) 0.009(4) -0.008(4) -0.014(4)
    C16 0.072(5) 0.073(5) 0.052(4) 0.011(4) -0.003(4) 0.003(4)
    C17 0.071(5) 0.054(4) 0.055(4) 0.005(4) -0.008(4) -0.006(3)
    C18 0.063(5) 0.073(5) 0.107(7) -0.009(4) -0.017(5) 0.003(5)
    C19 0.063(6) 0.077(5) 0.100(6) -0.005(4) -0.032(5) -0.003(5)
    C20 0.156(6) 0.139(6) 0.135(5) -0.016(5) -0.006(5) 0.005(4)
    C21 0.156(6) 0.139(6) 0.135(5) -0.016(5) -0.006(5) 0.005(4)
    C22 0.084(6) 0.089(6) 0.078(5) -0.003(5) 0.007(5) 0.014(5)
    C23 0.156(6) 0.139(6) 0.135(5) -0.016(5) -0.006(5) 0.005(4)
    C24 0.156(6) 0.139(6) 0.135(5) -0.016(5) -0.006(5) 0.005(4)
    C25 0.068(6) 0.060(5) 0.099(7) 0.001(4) -0.010(5) 0.006(5)
    C26 0.131(9) 0.080(6) 0.107(7) 0.007(6) -0.012(7) 0.036(6)
    C27 0.072(5) 0.070(5) 0.070(5) -0.013(5) -0.017(5) 0.001(4)
    C28 0.064(5) 0.065(5) 0.069(5) -0.001(4) -0.014(4) -0.003(4)
    C29 0.109(7) 0.087(6) 0.063(5) 0.016(6) -0.014(5) -0.001(4)
    C30 0.122(8) 0.080(6) 0.079(6) 0.008(6) -0.025(6) 0.017(5)
    C31 0.082(6) 0.073(5) 0.105(7) 0.007(5) -0.018(6) 0.000(6)
    C32 0.101(7) 0.077(6) 0.083(6) 0.013(6) -0.002(5) -0.004(5)
    C33 0.086(6) 0.074(5) 0.059(4) 0.004(5) -0.012(4) -0.001(4)
    C34 0.098(8) 0.099(7) 0.124(8) 0.025(6) 0.026(7) -0.007(7)
_geom_special_details
;
 All esds (except the esd in the dihedral angle between two l.s. planes)
 are estimated using the full covariance matrix.  The cell esds are taken
 into account individually in the estimation of esds in distances, angles
 and torsion angles; correlations between esds in cell parameters are only
 used when they are defined by crystal symmetry.  An approximate (isotropic)
 treatment of cell esds is used for estimating esds involving l.s. planes.
;
loop_
    _geom_bond_atom_site_label_1
    _geom_bond_atom_site_label_2
    _geom_bond_site_symmetry_2
    _geom_bond_distance
    _geom_bond_publ_flag
    O1 C18 . 1.413(10) ?
    O1 C23 . 1.449(12) ?
    O2 C1 . 1.427(9) ?
    O2 C22 . 1.437(9) ?
    O3 C6 . 1.401(9) ?
    O3 C24 . 1.448(12) ?
    O4 C13 . 1.457(9) ?
    O4 H4O . 0.8549 ?
    O5 C15 . 1.411(8) ?
    O5 H5O . 0.8753 ?
    O6 C34 . 1.425(11) ?
    O6 C16 . 1.442(9) ?
    O7 C27 . 1.338(9) ?
    O7 C14 . 1.442(9) ?
    O8 C27 . 1.183(10) ?
    O9 C25 . 1.340(9) ?
    O9 C8 . 1.501(8) ?
    O10 C25 . 1.213(10) ?
    N1 C17 . 1.437(9) ?
    N1 C20 . 1.466(15) ?
    N1 C19 . 1.480(11) ?
    C1 C2 . 1.516(11) ?
    C1 C11 . 1.544(10) ?
    C1 H1 . 0.9800 ?
    C2 C3 . 1.517(11) ?
    C2 H2A . 0.9700 ?
    C2 H2B . 0.9700 ?
    C3 C4 . 1.508(11) ?
    C3 H3A . 0.9700 ?
    C3 H3B . 0.9700 ?
    C4 C18 . 1.519(11) ?
    C4 C19 . 1.534(12) ?
    C4 C5 . 1.555(11) ?
    C5 C6 . 1.543(10) ?
    C5 C11 . 1.566(10) ?
    C5 H5 . 0.9800 ?
    C6 C7 . 1.565(11) ?
    C6 H6 . 0.9800 ?
    C7 C8 . 1.504(10) ?
    C7 C17 . 1.542(10) ?
    C7 H7 . 0.9800 ?
    C8 C9 . 1.541(10) ?
    C8 C15 . 1.594(11) ?
    C9 C14 . 1.518(10) ?
    C9 C10 . 1.553(9) ?
    C9 H9 . 0.9800 ?
    C10 C12 . 1.557(10) ?
    C10 C11 . 1.577(10) ?
    C10 H10 . 0.9800 ?
    C11 C17 . 1.531(9) ?
    C12 C13 . 1.531(10) ?
    C12 H12A . 0.9700 ?
    C12 H12B . 0.9700 ?
    C13 C14 . 1.482(10) ?
    C13 C16 . 1.525(11) ?
    C14 H14 . 0.9800 ?
    C15 C16 . 1.520(11) ?
    C15 H15 . 0.9800 ?
    C16 H16 . 0.9800 ?
    C17 H17 . 0.9800 ?
    C18 H18A . 0.9700 ?
    C18 H18B . 0.9700 ?
    C19 H19A . 0.9700 ?
    C19 H19B . 0.9700 ?
    C20 C21 . 1.539(15) ?
    C20 H20A . 0.9700 ?
    C20 H20B . 0.9700 ?
    C21 H21A . 0.9600 ?
    C21 H21B . 0.9600 ?
    C21 H21C . 0.9600 ?
    C22 H22A . 0.9600 ?
    C22 H22B . 0.9600 ?
    C22 H22C . 0.9600 ?
    C23 H23A . 0.9600 ?
    C23 H23B . 0.9600 ?
    C23 H23C . 0.9600 ?
    C24 H24A . 0.9600 ?
    C24 H24B . 0.9600 ?
    C24 H24C . 0.9600 ?
    C25 C26 . 1.482(12) ?
    C26 H26A . 0.9600 ?
    C26 H26B . 0.9600 ?
    C26 H26C . 0.9600 ?
    C27 C28 . 1.501(12) ?
    C28 C29 . 1.379(10) ?
    C28 C33 . 1.397(11) ?
    C29 C30 . 1.412(12) ?
    C29 H29 . 0.9300 ?
    C30 C31 . 1.365(13) ?
    C30 H30 . 0.9300 ?
    C31 C32 . 1.363(12) ?
    C31 H31 . 0.9300 ?
    C32 C33 . 1.345(12) ?
    C32 H32 . 0.9300 ?
    C33 H33 . 0.9300 ?
    C34 H34A . 0.9600 ?
    C34 H34B . 0.9600 ?
    C34 H34C . 0.9600 ?
loop_
    _geom_angle_atom_site_label_1
    _geom_angle_atom_site_label_2
    _geom_angle_atom_site_label_3
    _geom_angle_site_symmetry_1
    _geom_angle_site_symmetry_3
    _geom_angle
    _geom_angle_publ_flag
    C18 O1 C23 . . 116.7(7) ?
    C1 O2 C22 . . 114.4(6) ?
    C6 O3 C24 . . 118.5(8) ?
    C13 O4 H4O . . 109.1 ?
    C15 O5 H5O . . 111.5 ?
    C34 O6 C16 . . 115.2(7) ?
    C27 O7 C14 . . 118.3(6) ?
    C25 O9 C8 . . 121.5(6) ?
    C17 N1 C20 . . 110.4(7) ?
    C17 N1 C19 . . 116.9(6) ?
    C20 N1 C19 . . 113.3(8) ?
    O2 C1 C2 . . 107.8(6) ?
    O2 C1 C11 . . 109.5(5) ?
    C2 C1 C11 . . 115.7(6) ?
    O2 C1 H1 . . 107.9 ?
    C2 C1 H1 . . 107.9 ?
    C11 C1 H1 . . 107.9 ?
    C1 C2 C3 . . 110.7(6) ?
    C1 C2 H2A . . 109.5 ?
    C3 C2 H2A . . 109.5 ?
    C1 C2 H2B . . 109.5 ?
    C3 C2 H2B . . 109.5 ?
    H2A C2 H2B . . 108.1 ?
    C4 C3 C2 . . 113.6(7) ?
    C4 C3 H3A . . 108.8 ?
    C2 C3 H3A . . 108.8 ?
    C4 C3 H3B . . 108.8 ?
    C2 C3 H3B . . 108.8 ?
    H3A C3 H3B . . 107.7 ?
    C3 C4 C18 . . 106.6(7) ?
    C3 C4 C19 . . 111.7(7) ?
    C18 C4 C19 . . 109.0(7) ?
    C3 C4 C5 . . 109.2(6) ?
    C18 C4 C5 . . 113.0(6) ?
    C19 C4 C5 . . 107.4(6) ?
    C6 C5 C4 . . 112.8(6) ?
    C6 C5 C11 . . 104.4(6) ?
    C4 C5 C11 . . 108.5(6) ?
    C6 C5 H5 . . 110.3 ?
    C4 C5 H5 . . 110.3 ?
    C11 C5 H5 . . 110.3 ?
    O3 C6 C5 . . 116.4(6) ?
    O3 C6 C7 . . 110.9(6) ?
    C5 C6 C7 . . 103.9(6) ?
    O3 C6 H6 . . 108.4 ?
    C5 C6 H6 . . 108.4 ?
    C7 C6 H6 . . 108.4 ?
    C8 C7 C17 . . 113.1(6) ?
    C8 C7 C6 . . 108.1(6) ?
    C17 C7 C6 . . 103.9(6) ?
    C8 C7 H7 . . 110.5 ?
    C17 C7 H7 . . 110.5 ?
    C6 C7 H7 . . 110.5 ?
    O9 C8 C7 . . 109.3(6) ?
    O9 C8 C9 . . 101.4(5) ?
    C7 C8 C9 . . 108.8(6) ?
    O9 C8 C15 . . 106.9(5) ?
    C7 C8 C15 . . 116.7(6) ?
    C9 C8 C15 . . 112.6(6) ?
    C14 C9 C8 . . 112.0(6) ?
    C14 C9 C10 . . 102.0(6) ?
    C8 C9 C10 . . 112.4(6) ?
    C14 C9 H9 . . 110.1 ?
    C8 C9 H9 . . 110.1 ?
    C10 C9 H9 . . 110.1 ?
    C9 C10 C12 . . 102.5(6) ?
    C9 C10 C11 . . 116.3(6) ?
    C12 C10 C11 . . 115.2(5) ?
    C9 C10 H10 . . 107.4 ?
    C12 C10 H10 . . 107.4 ?
    C11 C10 H10 . . 107.4 ?
    C17 C11 C1 . . 117.9(5) ?
    C17 C11 C5 . . 97.7(6) ?
    C1 C11 C5 . . 114.0(6) ?
    C17 C11 C10 . . 109.1(6) ?
    C1 C11 C10 . . 106.3(5) ?
    C5 C11 C10 . . 111.7(5) ?
    C13 C12 C10 . . 106.2(5) ?
    C13 C12 H12A . . 110.5 ?
    C10 C12 H12A . . 110.5 ?
    C13 C12 H12B . . 110.5 ?
    C10 C12 H12B . . 110.5 ?
    H12A C12 H12B . . 108.7 ?
    O4 C13 C14 . . 112.4(6) ?
    O4 C13 C16 . . 109.7(6) ?
    C14 C13 C16 . . 111.2(6) ?
    O4 C13 C12 . . 109.4(6) ?
    C14 C13 C12 . . 103.1(6) ?
    C16 C13 C12 . . 110.9(6) ?
    O7 C14 C13 . . 110.9(6) ?
    O7 C14 C9 . . 113.9(6) ?
    C13 C14 C9 . . 101.6(6) ?
    O7 C14 H14 . . 110.1 ?
    C13 C14 H14 . . 110.1 ?
    C9 C14 H14 . . 110.1 ?
    O5 C15 C16 . . 107.8(6) ?
    O5 C15 C8 . . 112.2(6) ?
    C16 C15 C8 . . 117.0(6) ?
    O5 C15 H15 . . 106.4 ?
    C16 C15 H15 . . 106.4 ?
    C8 C15 H15 . . 106.4 ?
    O6 C16 C15 . . 109.0(6) ?
    O6 C16 C13 . . 107.0(6) ?
    C15 C16 C13 . . 115.2(6) ?
    O6 C16 H16 . . 108.5 ?
    C15 C16 H16 . . 108.5 ?
    C13 C16 H16 . . 108.5 ?
    N1 C17 C11 . . 109.4(6) ?
    N1 C17 C7 . . 116.9(6) ?
    C11 C17 C7 . . 100.8(5) ?
    N1 C17 H17 . . 109.8 ?
    C11 C17 H17 . . 109.8 ?
    C7 C17 H17 . . 109.8 ?
    O1 C18 C4 . . 107.9(6) ?
    O1 C18 H18A . . 110.1 ?
    C4 C18 H18A . . 110.1 ?
    O1 C18 H18B . . 110.1 ?
    C4 C18 H18B . . 110.1 ?
    H18A C18 H18B . . 108.4 ?
    N1 C19 C4 . . 113.7(6) ?
    N1 C19 H19A . . 108.8 ?
    C4 C19 H19A . . 108.8 ?
    N1 C19 H19B . . 108.8 ?
    C4 C19 H19B . . 108.8 ?
    H19A C19 H19B . . 107.7 ?
    N1 C20 C21 . . 112.9(11) ?
    N1 C20 H20A . . 109.0 ?
    C21 C20 H20A . . 109.0 ?
    N1 C20 H20B . . 109.0 ?
    C21 C20 H20B . . 109.0 ?
    H20A C20 H20B . . 107.8 ?
    C20 C21 H21A . . 109.5 ?
    C20 C21 H21B . . 109.5 ?
    H21A C21 H21B . . 109.5 ?
    C20 C21 H21C . . 109.5 ?
    H21A C21 H21C . . 109.5 ?
    H21B C21 H21C . . 109.5 ?
    O2 C22 H22A . . 109.5 ?
    O2 C22 H22B . . 109.5 ?
    H22A C22 H22B . . 109.5 ?
    O2 C22 H22C . . 109.5 ?
    H22A C22 H22C . . 109.5 ?
    H22B C22 H22C . . 109.5 ?
    O1 C23 H23A . . 109.5 ?
    O1 C23 H23B . . 109.5 ?
    H23A C23 H23B . . 109.5 ?
    O1 C23 H23C . . 109.5 ?
    H23A C23 H23C . . 109.5 ?
    H23B C23 H23C . . 109.5 ?
    O3 C24 H24A . . 109.5 ?
    O3 C24 H24B . . 109.5 ?
    H24A C24 H24B . . 109.5 ?
    O3 C24 H24C . . 109.5 ?
    H24A C24 H24C . . 109.5 ?
    H24B C24 H24C . . 109.5 ?
    O10 C25 O9 . . 124.0(8) ?
    O10 C25 C26 . . 124.4(8) ?
    O9 C25 C26 . . 111.5(8) ?
    C25 C26 H26A . . 109.5 ?
    C25 C26 H26B . . 109.5 ?
    H26A C26 H26B . . 109.5 ?
    C25 C26 H26C . . 109.5 ?
    H26A C26 H26C . . 109.5 ?
    H26B C26 H26C . . 109.5 ?
    O8 C27 O7 . . 125.2(8) ?
    O8 C27 C28 . . 124.5(8) ?
    O7 C27 C28 . . 110.2(8) ?
    C29 C28 C33 . . 119.2(8) ?
    C29 C28 C27 . . 118.1(8) ?
    C33 C28 C27 . . 122.6(7) ?
    C28 C29 C30 . . 120.3(9) ?
    C28 C29 H29 . . 119.8 ?
    C30 C29 H29 . . 119.8 ?
    C31 C30 C29 . . 118.0(9) ?
    C31 C30 H30 . . 121.0 ?
    C29 C30 H30 . . 121.0 ?
    C30 C31 C32 . . 121.2(9) ?
    C30 C31 H31 . . 119.4 ?
    C32 C31 H31 . . 119.4 ?
    C33 C32 C31 . . 121.6(9) ?
    C33 C32 H32 . . 119.2 ?
    C31 C32 H32 . . 119.2 ?
    C32 C33 C28 . . 119.6(8) ?
    C32 C33 H33 . . 120.2 ?
    C28 C33 H33 . . 120.2 ?
    O6 C34 H34A . . 109.5 ?
    O6 C34 H34B . . 109.5 ?
    H34A C34 H34B . . 109.5 ?
    O6 C34 H34C . . 109.5 ?
    H34A C34 H34C . . 109.5 ?
    H34B C34 H34C . . 109.5 ?
loop_
    _geom_hbond_atom_site_label_D
    _geom_hbond_atom_site_label_H
    _geom_hbond_atom_site_label_A
    _geom_hbond_site_symmetry_A
    _geom_hbond_distance_DH
    _geom_hbond_distance_HA
    _geom_hbond_distance_DA
    _geom_hbond_angle_DHA
    O4 H4O O6 . 0.86 2.03 2.563(9) 120
    O5 H5O O10 . 0.88 2.12 2.792(8) 133
    C31 H31 O1 3_645 0.93 2.59 3.508(12) 171
data_global
_journal_date_recd_electronic     2010-05-04
_journal_date_accepted     2010-05-09
_journal_name_full     'Acta Crystallographica, Section E'
_journal_year     2010
_journal_volume     66
_journal_issue      6
_journal_page_first     o1342
_journal_page_last     o1342
_journal_paper_category     QO
_journal_coeditor_code     XU2759
_publ_contact_author_name     'Feng Gao'
_publ_contact_author_address
;
Agromomy College, Sichuan Agriculture University, Yaan 625014, People's
Republic of China
;
_publ_contact_author_email     'dr.gaof@gmail.com'
_publ_contact_author_fax     ?
_publ_contact_author_phone     '+86-835-2882203'
_publ_section_title
;
3-Deoxyaconitine from the root of <i>Aconitum Carmichaeli</i> Debx.
;
loop_
    _publ_author_name
    _publ_author_address
    'Gao, Feng'
;
Agromomy College,
Sichuan Agriculture University,
Yaan 625014,
People's Republic of China
;
    'Zhu, Shou-An'
;
Agromomy College,
Sichuan Agriculture University,
Yaan 625014,
People's Republic of China
;
    'Xiong, Shi-Jun'
;
Agromomy College,
Sichuan Agriculture University,
Yaan 625014,
People's Republic of China
;
