# Supplementary material for: 3-Deoxy­aconitine from the root of Aconitum Carmichaeli Debx
Source: Acta Crystallogr Sect E Struct Rep Online. 2010 May 15;66(Pt 6):o1342. doi: 10.1107/S1600536810016922 (PMC2979440; doi:10.1107/S1600536810016922)
Supplement: Supplementary file 2 [file e-66-o1342-Isup2.hkl]

#
# h,k,l, Fc-squared, Fo-squared, sigma(Fo-squared) and status flag
#
data_I
_shelx_title ' CFZ4 in p212121'
_shelx_refln_list_code          4
_shelx_F_calc_maximum      199.91
_exptl_crystal_F_000      1352.00
_reflns_d_resolution_high  0.8347
 
loop_
 _symmetry_equiv_pos_as_xyz
 'x, y, z'
 'x+1/2, -y+1/2, -z'
 '-x, y+1/2, -z+1/2'
 '-x+1/2, -y, z+1/2'
 
_cell_length_a    12.0388
_cell_length_b    15.8048
_cell_length_c    17.3200
_cell_angle_alpha  90.000
_cell_angle_beta   90.000
_cell_angle_gamma  90.000
 
_shelx_F_squared_multiplier     1.000
 
loop_
 _refln_index_h
 _refln_index_k
 _refln_index_l
 _refln_F_squared_calc
 _refln_F_squared_meas
 _refln_F_squared_sigma
 _refln_observed_status
   2   0   0     3914.65     4359.22     16.63 o
   4   0   0     2285.37     3070.38     20.58 o
   6   0   0       65.74       59.20      6.26 o
   8   0   0      683.72      827.16     18.34 o
  10   0   0       31.83       27.89     16.74 o
  12   0   0       26.38       28.29     18.62 o
  14   0   0       32.82       41.01     23.01 o
   1   1   0     4407.04     4542.71     54.18 o
   2   1   0     2700.14     3234.73     14.69 o
   3   1   0      305.67      209.16      6.14 o
   4   1   0     8117.86     9061.55     35.43 o
   5   1   0      325.75      421.25     11.63 o
   6   1   0      574.21      584.72     16.70 o
   7   1   0     2179.95     2304.98     31.26 o
   8   1   0       32.15       41.78     13.61 o
   9   1   0       97.85      105.80     15.00 o
  10   1   0        0.09        0.00     17.81 o
  11   1   0       24.73       25.29     16.80 o
  12   1   0       18.91       15.54     18.07 o
  13   1   0        4.27       39.41     19.82 o
  14   1   0       59.12       41.12     27.97 o
   1   2   0     3937.85     4379.10     15.86 o
   2   2   0      678.42      805.64      8.64 o
   3   2   0    26947.96    26881.17    228.44 o
   4   2   0       75.52       96.60      7.77 o
   5   2   0        0.76        0.00      7.69 o
   6   2   0      528.66      537.06     15.37 o
   7   2   0        9.51        0.00     11.27 o
   8   2   0        0.19        0.00     12.30 o
   9   2   0       24.01       21.55     15.42 o
  10   2   0      557.54      550.15     28.65 o
  11   2   0      238.92      221.44     23.14 o
  12   2   0       16.10       11.64     19.60 o
  13   2   0        0.38        0.00     22.01 o
  14   2   0        5.05        1.12     23.95 o
   1   3   0      286.17      221.11      4.72 o
   2   3   0     9600.72     9336.15    118.87 o
   3   3   0    15340.02    16457.71    177.94 o
   4   3   0      526.09      406.50     11.17 o
   5   3   0     1017.93     1060.52     18.28 o
   6   3   0      112.91       91.93      6.68 o
   7   3   0        0.13        5.93      9.42 o
   8   3   0       84.83       82.57     12.99 o
   9   3   0      356.34      318.06     20.13 o
  10   3   0      176.96      195.83     21.61 o
  11   3   0       80.47       76.64     20.90 o
  12   3   0       47.94       45.91     22.87 o
  13   3   0        3.65       14.25     20.66 o
  14   3   0       30.15       48.09     25.90 o
   0   4   0     1786.65     1375.30     11.89 o
   1   4   0       35.23       47.94      3.73 o
   2   4   0     1571.82     1574.03     13.50 o
   3   4   0      655.84      671.47     10.24 o
   4   4   0     9245.21    10764.91     45.53 o
   5   4   0     3540.80     4199.86     34.03 o
   6   4   0      149.94      140.12     11.94 o
   7   4   0        0.15        0.95     10.34 o
   8   4   0       74.28       58.68     14.48 o
   9   4   0        0.36       23.34     13.21 o
  10   4   0       15.39       22.37     17.79 o
  11   4   0        0.04        9.78     17.26 o
  12   4   0        6.41       17.60     17.80 o
  13   4   0        7.35        1.55     20.45 o
  14   4   0        0.25       16.07     22.44 o
   1   5   0      332.00      308.87      6.94 o
   2   5   0       15.62       18.76      3.31 o
   3   5   0     3571.89     3524.87     23.76 o
   4   5   0      502.18      387.15      9.63 o
   5   5   0     5021.93     5351.95     39.14 o
   6   5   0      329.47      348.34     15.04 o
   7   5   0       74.79       65.15     13.02 o
   8   5   0       53.24       51.89     13.31 o
   9   5   0       25.22       31.79     14.50 o
  10   5   0      246.40      245.02     22.43 o
  11   5   0       26.54       29.41     18.32 o
  12   5   0       11.74        0.00     19.59 o
  13   5   0        0.59        0.01     19.74 o
   0   6   0     5326.00     5630.37     21.20 o
   1   6   0        7.66        0.00      6.50 o
   2   6   0      469.25      493.84      9.53 o
   3   6   0     1010.05     1080.70     16.83 o
   4   6   0      384.51      264.32     11.51 o
   5   6   0      539.24      704.23     17.56 o
   6   6   0       44.97       56.58     11.27 o
   7   6   0       27.41       27.99     12.81 o
   8   6   0      181.52      173.16     16.06 o
   9   6   0        2.31        0.00     15.91 o
  10   6   0        7.67        0.00     17.67 o
  11   6   0       66.13       68.45     21.65 o
  12   6   0        0.06       20.96     17.39 o
  13   6   0        2.34        0.54     21.39 o
   2   7   0       11.29       12.69      7.58 o
   3   7   0       21.26       13.65      8.54 o
   4   7   0      105.71       91.11     10.14 o
   5   7   0       83.09       95.05     11.61 o
   6   7   0      362.52      420.11     18.04 o
   7   7   0        0.00       11.50     12.61 o
   8   7   0      141.56      135.99     18.06 o
   9   7   0       29.57       20.78     16.29 o
  10   7   0        0.05        0.00     17.21 o
  11   7   0        2.55        9.45     17.02 o
  12   7   0        3.40       10.57     19.82 o
  13   7   0        0.55        7.80     19.65 o
   0   8   0     3179.73     2667.94     24.59 o
   2   8   0      139.79      161.40      7.40 o
   3   8   0     1958.29     2249.82     23.80 o
   4   8   0       84.19       70.96      6.57 o
   5   8   0        2.47        4.87      9.86 o
   6   8   0      176.53      222.12     15.25 o
   7   8   0      387.12      380.51     21.07 o
   8   8   0       80.64       66.34     17.16 o
   9   8   0       43.91       34.61     17.73 o
  10   8   0       54.69       57.47     18.75 o
  11   8   0       12.77        0.00     20.50 o
  12   8   0        0.00        0.01     19.46 o
  13   8   0       22.05       16.66     22.91 o
   1   9   0     1136.69     1326.15     18.59 o
   2   9   0        9.04        9.29      8.13 o
   3   9   0      939.99     1033.30     17.89 o
   4   9   0      328.17      338.82     13.95 o
   5   9   0      254.82      256.91     15.30 o
   6   9   0        6.51       14.58     11.70 o
   7   9   0        8.81        0.00     14.38 o
   8   9   0       33.66       28.94     16.34 o
   9   9   0       61.03       48.88     17.15 o
  10   9   0       35.20        0.00     20.57 o
  11   9   0        7.34        0.00     20.62 o
  12   9   0        3.61        8.66     19.78 o
   0  10   0       76.39       72.46      7.17 o
   1  10   0       52.86       61.41      6.73 o
   2  10   0        7.52        0.00      9.67 o
   3  10   0        3.24        0.00     11.78 o
   4  10   0        3.69        0.00     11.10 o
   5  10   0       21.55        6.60     13.40 o
   6  10   0      144.86      162.09     18.34 o
   7  10   0       21.56        6.50     13.73 o
   8  10   0       18.98        0.00     18.36 o
   9  10   0        2.59        0.00     18.09 o
  10  10   0        0.23        0.01     17.96 o
  11  10   0       10.47       41.98     17.67 o
  12  10   0        6.74        7.33     19.64 o
   1  11   0        0.32       12.89     11.13 o
   2  11   0      357.75      324.15     11.79 o
   3  11   0       47.89       50.50      7.63 o
   4  11   0      172.17      146.06     16.15 o
   5  11   0      347.56      322.88     20.65 o
   6  11   0       33.45       52.01     14.43 o
   7  11   0       21.20       15.40     14.67 o
   8  11   0        0.16        0.00     19.15 o
   9  11   0       25.90       14.23     17.57 o
  10  11   0        0.52        0.01     19.73 o
  11  11   0        4.50        0.01     21.63 o
   0  12   0        2.78        6.83     13.39 o
   1  12   0      215.49      287.21     18.80 o
   2  12   0       61.17       69.10      8.66 o
   3  12   0       37.88       34.15     13.87 o
   4  12   0      110.43       97.26     19.06 o
   5  12   0       17.04        1.70     15.00 o
   6  12   0      131.05      151.43     21.51 o
   7  12   0       66.91       53.43     17.94 o
   8  12   0        0.44       30.65      9.73 o
   9  12   0        3.87       19.32     17.19 o
  10  12   0        0.11        0.01     20.22 o
  11  12   0       16.84        8.46     21.28 o
   1  13   0      321.18      352.67     21.32 o
   2  13   0     1186.16     1385.40     26.63 o
   3  13   0      188.48      221.20     13.29 o
   4  13   0       14.24        0.00     15.12 o
   5  13   0       12.18        0.00     15.75 o
   6  13   0       21.83       22.94     15.61 o
   7  13   0        0.98        3.37     15.85 o
   8  13   0        3.50        0.00     20.06 o
   9  13   0        2.22        0.01     19.85 o
  10  13   0       22.21       30.35     20.75 o
   0  14   0       94.35       80.33     17.40 o
   1  14   0       10.50        0.00     16.25 o
   2  14   0        8.87        0.00     16.15 o
   3  14   0       89.46      100.83     19.35 o
   4  14   0       18.44        0.00     18.69 o
   5  14   0        2.51        9.97     15.11 o
   6  14   0       10.70        0.00     17.26 o
   7  14   0      135.73       92.47     24.06 o
   8  14   0        5.63        9.80     18.91 o
   9  14   0       24.07       45.65     20.53 o
   1  15   0        8.13       35.70     10.76 o
   2  15   0      307.10      385.45     23.33 o
   3  15   0       11.12       26.44     15.54 o
   4  15   0       44.37       43.31     17.59 o
   5  15   0        8.16       24.87     10.70 o
   6  15   0       35.90       20.63     20.47 o
   7  15   0       21.88       44.43     18.72 o
   8  15   0        0.00        0.01     21.01 o
   0  16   0       40.59       53.51     19.49 o
   1  16   0       28.92       23.11     10.49 o
   2  16   0       34.87       48.60     17.61 o
   3  16   0        2.38        0.01     16.80 o
   4  16   0        0.56        0.01     17.18 o
   5  16   0        0.24        0.01     18.89 o
   6  16   0        2.12        0.01     20.04 o
   7  16   0       69.94       73.39     23.81 o
   1  17   0       14.26       25.34     17.32 o
   2  17   0        0.10       20.86     10.97 o
   3  17   0        7.73        0.01     17.91 o
   4  17   0        4.61        0.01     18.57 o
   5  17   0        0.56        0.01     18.43 o
   6  17   0       19.54       31.19     19.84 o
   0  18   0       13.98       32.91     12.22 o
   1  18   0       15.04       34.31     17.67 o
   2  18   0        3.63        0.01     21.03 o
   3  18   0       10.12        0.01     21.05 o
   4  18   0        1.89        4.20     18.25 o
   1   0   1     1259.83     1238.78      7.11 o
   2   0   1     8614.34     8663.20     95.22 o
   3   0   1      931.49     1194.54     11.25 o
   4   0   1     1758.06     2053.87     17.54 o
   5   0   1     3898.08     3924.43     26.66 o
   6   0   1      809.70      894.56     14.77 o
   7   0   1      944.93     1097.93     18.11 o
   8   0   1      841.51      848.42     18.17 o
   9   0   1      184.53      150.99     10.80 o
  10   0   1        0.01        0.00     17.34 o
  11   0   1      126.56      134.41     20.13 o
  12   0   1        1.14        5.32     17.57 o
  13   0   1        7.30        0.00     21.88 o
  14   0   1        7.22        0.01     24.36 o
   0   1   1      432.09      387.25      3.84 o
   1   1   1     8653.61     7861.87     75.39 o
   2   1   1     2259.04     2464.49     13.25 o
   3   1   1     5769.86     6500.85     25.75 o
   4   1   1     2348.19     3241.65     21.89 o
   5   1   1     1104.61     1164.05     14.88 o
   6   1   1     1186.68     1463.55     18.36 o
   7   1   1      894.87      944.75     21.67 o
   8   1   1       55.45      108.95     14.01 o
   9   1   1       28.38       25.21     14.70 o
  10   1   1      115.68      141.62     19.04 o
  11   1   1       52.00       48.75     18.02 o
  12   1   1       14.67       16.03     18.60 o
  13   1   1       10.37       38.98     20.04 o
  14   1   1       28.77       55.11     24.06 o
   0   2   1     4875.97     4373.02     60.93 o
   1   2   1     1467.51     1132.97      8.54 o
   2   2   1    22184.09    21347.89    167.01 o
   3   2   1    19222.27    19430.87    198.98 o
   4   2   1       12.80        3.66      7.73 o
   5   2   1      173.82      176.88     10.18 o
   6   2   1       58.26       83.03      9.76 o
   7   2   1      803.55      804.59     20.49 o
   8   2   1      226.82      229.49     15.51 o
   9   2   1      160.69      208.47     16.95 o
  10   2   1      361.93      459.24     25.90 o
  11   2   1        1.67        2.76     17.14 o
  12   2   1        6.93        0.00     18.74 o
  13   2   1        5.92        7.05     19.00 o
  14   2   1       32.75       12.33     26.01 o
   0   3   1        5.95        5.39      4.61 o
   1   3   1      950.61      991.60      9.37 o
   2   3   1    11686.69    11621.74    134.99 o
   3   3   1     4644.73     5066.57     25.00 o
   4   3   1       17.95       34.30      7.17 o
   5   3   1     2339.76     2608.61     26.50 o
   6   3   1      803.05      954.01     20.49 o
   7   3   1       26.06       24.98      9.86 o
   8   3   1        2.28        0.00     12.55 o
   9   3   1       41.35       26.13     15.69 o
  10   3   1      296.34      300.95     23.49 o
  11   3   1      226.60      246.91     23.46 o
  12   3   1       29.44        1.82     20.44 o
  13   3   1        0.85       21.92     18.62 o
  14   3   1       13.86        6.80     26.03 o
   0   4   1    19803.70    20043.13    179.46 o
   1   4   1     4150.32     3777.05     20.12 o
   2   4   1      367.28      301.04      6.92 o
   3   4   1       63.70       83.86      4.77 o
   4   4   1       21.82       13.29      3.75 o
   5   4   1      684.81      723.93     16.08 o
   6   4   1      253.68      270.80     13.36 o
   7   4   1       61.26       59.92     12.01 o
   8   4   1      244.91      335.46     17.76 o
   9   4   1       51.34       59.50     16.65 o
  10   4   1       89.07      116.91     19.90 o
  11   4   1      123.87      110.06     21.25 o
  12   4   1       17.69       17.63     19.06 o
  13   4   1       15.64        0.00     23.09 o
  14   4   1       42.58       51.17     24.59 o
   0   5   1     3993.03     4055.39     22.77 o
   1   5   1      568.79      624.90      4.66 o
   2   5   1     2578.75     2432.21     18.80 o
   3   5   1      973.62     1146.77     16.19 o
   4   5   1      130.51      120.53     10.38 o
   5   5   1     1816.48     1777.94     20.83 o
   6   5   1      252.07      246.22     12.87 o
   7   5   1      327.22      388.64     16.86 o
   8   5   1       65.78       36.16     13.74 o
   9   5   1      217.53      217.64     18.10 o
  10   5   1      184.97      210.96     21.63 o
  11   5   1       67.11       64.43     20.64 o
  12   5   1        2.83        0.00     19.94 o
  13   5   1        0.77        0.01     20.72 o
   0   6   1      796.35      747.53     11.07 o
   1   6   1      241.62      265.46      7.06 o
   2   6   1      474.77      566.93     10.18 o
   3   6   1      825.19      807.32     12.65 o
   4   6   1      622.79      691.96     12.56 o
   5   6   1      584.52      616.88     17.30 o
   6   6   1      504.10      554.96     18.71 o
   7   6   1      930.48     1065.37     27.51 o
   8   6   1        6.77        9.10     13.90 o
   9   6   1       13.80       10.61     15.12 o
  10   6   1      110.06       97.82     21.43 o
  11   6   1       65.31        9.99     20.29 o
  12   6   1       28.96       20.02     19.36 o
  13   6   1       10.96        0.01     22.81 o
   0   7   1       15.34       15.68      3.58 o
   2   7   1     2868.71     2558.39     22.50 o
   3   7   1      381.02      399.52     10.60 o
   4   7   1       57.90       32.31      9.66 o
   5   7   1      304.34      312.39     13.81 o
   6   7   1       24.31        0.00     12.59 o
   7   7   1     1239.54     1260.25     28.70 o
   8   7   1       97.96       64.22     16.76 o
   9   7   1        4.55        4.67     14.38 o
  10   7   1      118.52      119.14     22.47 o
  11   7   1       17.10        1.80     19.15 o
  12   7   1        4.53       20.68     17.11 o
  13   7   1        2.22        7.25     21.27 o
   0   8   1      747.17      665.67     12.70 o
   2   8   1      645.33      783.02     14.25 o
   3   8   1       33.71       30.04      4.97 o
   4   8   1      212.63      275.53     13.06 o
   5   8   1      114.27      105.34     12.51 o
   6   8   1       67.47       70.99     11.76 o
   7   8   1       83.12       43.82     15.67 o
   8   8   1       90.50       55.06     18.82 o
   9   8   1        0.74       21.50     15.58 o
  10   8   1       12.27        0.00     19.49 o
  11   8   1       21.43        1.41     20.58 o
  12   8   1       22.85       24.54     20.53 o
  13   8   1       20.93       32.81     21.36 o
   0   9   1      552.51      467.68     11.58 o
   1   9   1      207.22      206.93      8.90 o
   2   9   1      150.18      192.40      8.93 o
   3   9   1      112.09      115.57      8.35 o
   4   9   1      185.49      210.49     13.23 o
   5   9   1       39.45       37.00     12.59 o
   6   9   1      130.18      164.11     14.30 o
   7   9   1       53.09       56.44     14.36 o
   8   9   1       25.70       17.56     16.61 o
   9   9   1       19.07       20.32     16.14 o
  10   9   1      154.10      151.21     23.34 o
  11   9   1        6.95       32.83     18.83 o
  12   9   1        3.33        0.01     21.68 o
   0  10   1      528.64      519.63     13.41 o
   1  10   1      191.87      157.75      8.87 o
   2  10   1        6.08       16.13      8.93 o
   3  10   1      460.79      465.35     18.11 o
   4  10   1      173.69      189.24     14.15 o
   5  10   1      126.47      117.73     14.84 o
   6  10   1       72.88       31.58     16.62 o
   7  10   1       45.19       64.17     15.75 o
   8  10   1      264.72      250.52     23.86 o
   9  10   1        7.12        3.37     16.50 o
  10  10   1       48.68       44.91     19.35 o
  11  10   1       31.40       33.34     20.29 o
  12  10   1        2.38        0.01     22.01 o
   0  11   1      633.03      732.95     16.46 o
   1  11   1      254.64      330.37     12.61 o
   2  11   1      789.64      744.03     17.01 o
   3  11   1      115.96      117.66     13.58 o
   4  11   1      190.53      211.24     18.15 o
   5  11   1       52.88       57.70     15.08 o
   6  11   1       66.28       54.21     16.10 o
   7  11   1       84.05      115.77     17.26 o
   8  11   1       25.57       42.56     16.84 o
   9  11   1        5.56        0.00     17.79 o
  10  11   1       12.71        3.42     18.36 o
  11  11   1       14.12        0.01     23.08 o
   0  12   1       17.51       18.19     13.57 o
   1  12   1      308.10      318.35     13.57 o
   2  12   1      232.28      206.44     16.98 o
   3  12   1      769.43      685.82     24.39 o
   4  12   1      104.40       91.40     15.10 o
   5  12   1        2.62        0.00     14.16 o
   6  12   1       91.13       54.41     18.77 o
   7  12   1       20.09       42.14     14.72 o
   8  12   1      238.89      216.31     23.85 o
   9  12   1       27.44       49.12     18.20 o
  10  12   1       19.83       28.28     20.47 o
  11  12   1        8.35        0.01     23.72 o
   0  13   1      127.46      156.30     10.96 o
   1  13   1       13.81       21.20     13.19 o
   2  13   1       23.10       49.87     14.44 o
   3  13   1       93.10      104.13     17.88 o
   4  13   1       54.34       39.97     16.30 o
   5  13   1       18.88       33.43      9.25 o
   6  13   1       85.41       63.83     17.29 o
   7  13   1       26.11       28.93      9.83 o
   8  13   1       13.26       29.46     18.21 o
   9  13   1        2.40        0.01     19.20 o
  10  13   1        0.31        0.01     20.55 o
   0  14   1       10.08       19.38     13.87 o
   1  14   1       66.92       41.24     18.00 o
   2  14   1       88.73       66.92     19.13 o
   3  14   1       85.49       93.15     10.82 o
   4  14   1      256.77      303.32     21.81 o
   5  14   1        3.89        8.40     14.96 o
   6  14   1       93.80       76.83     20.91 o
   7  14   1        8.91        0.00     19.49 o
   8  14   1       31.35        2.45     20.67 o
   9  14   1       17.65       22.87     20.48 o
   0  15   1      100.10      105.90     18.41 o
   1  15   1       23.82       20.41      9.04 o
   2  15   1        6.35        7.33     16.05 o
   3  15   1       50.87       35.73     18.91 o
   4  15   1       47.74       45.49     18.80 o
   5  15   1       24.71       26.38     10.06 o
   6  15   1       29.53       32.61     17.67 o
   7  15   1       13.18        0.00     21.86 o
   8  15   1        5.69       31.91     17.67 o
   0  16   1        9.16       29.03      9.05 o
   1  16   1        8.19        4.60     17.35 o
   2  16   1       33.55       25.25     18.58 o
   3  16   1       19.44        5.66     18.39 o
   4  16   1        9.61        0.01     18.67 o
   5  16   1        4.30       10.26     17.64 o
   6  16   1        7.75       19.73     17.59 o
   7  16   1        1.62        0.01     20.96 o
   0  17   1      124.98       89.59     22.97 o
   1  17   1       35.39       38.08     19.68 o
   2  17   1        1.30        0.01     17.12 o
   3  17   1       16.15        6.60     18.89 o
   4  17   1       21.04        0.01     19.96 o
   5  17   1        7.37       29.15     16.95 o
   6  17   1        0.05        0.53     18.80 o
   0  18   1        1.42        0.01     18.58 o
   1  18   1       42.49       33.38     20.70 o
   2  18   1       10.97        9.92     19.90 o
   3  18   1        8.91        8.66     20.03 o
   4  18   1        4.81       14.73     18.88 o
   0   0   2    39963.80    35068.06    137.70 o
   1   0   2        5.32        7.77      3.59 o
   2   0   2      630.42      616.53      7.50 o
   3   0   2      608.16      549.64      8.18 o
   4   0   2     5253.35     4581.09     18.84 o
   5   0   2    10772.73    11051.49     45.85 o
   6   0   2      844.36      665.10     13.08 o
   7   0   2        0.03        0.00     10.74 o
   8   0   2      429.69      480.68     14.75 o
   9   0   2        2.87        0.00     15.41 o
  10   0   2      819.59     1013.76     24.12 o
  11   0   2        3.41        0.00     17.27 o
  12   0   2        0.45        0.00     18.07 o
  13   0   2       26.79       33.05     11.70 o
  14   0   2        0.59        0.01     23.80 o
   0   1   2    24932.23    21755.78    130.82 o
   1   1   2    19606.28    17341.41    129.18 o
   2   1   2    10533.76    10184.50    115.25 o
   3   1   2      599.06      726.56      9.51 o
   4   1   2       78.02      145.15      6.02 o
   5   1   2      817.60      813.30     13.46 o
   6   1   2       41.01       36.66     10.81 o
   7   1   2      226.78      264.12     10.13 o
   8   1   2       54.16       28.42     14.82 o
   9   1   2      437.46      467.62     23.85 o
  10   1   2      110.38       58.82     22.23 o
  11   1   2       56.81       22.01     19.60 o
  12   1   2       26.68       43.47     17.74 o
  13   1   2        9.06       24.64     21.62 o
  14   1   2       13.62        0.00     25.51 o
   0   2   2    25555.01    22168.82    152.48 o
   1   2   2     1311.91      877.72      8.25 o
   2   2   2     2499.48     2390.43     15.17 o
   3   2   2     1792.57     1518.70     13.82 o
   4   2   2       41.89       34.42      4.33 o
   5   2   2       75.03       81.57      5.80 o
   6   2   2     2688.75     2994.77     31.36 o
   7   2   2      299.79      298.98     14.69 o
   8   2   2      509.38      607.36     20.44 o
   9   2   2      227.65      227.95     18.96 o
  10   2   2      330.26      348.08     23.79 o
  11   2   2       49.30       70.24     17.78 o
  12   2   2        5.06       29.83     18.23 o
  13   2   2        7.60       25.82     19.35 o
  14   2   2        9.39       37.19     22.30 o
   0   3   2    10837.53    11137.83    123.24 o
   1   3   2       62.39       60.16      3.70 o
   2   3   2     6632.12     5752.16     24.90 o
   3   3   2     1319.30     1250.55     13.16 o
   4   3   2     1039.19      990.37     12.98 o
   5   3   2     1100.98     1281.29     16.57 o
   6   3   2      495.44      565.92     16.93 o
   7   3   2      325.68      379.35     16.73 o
   8   3   2      180.85      217.92     15.61 o
   9   3   2      199.61      199.99     18.51 o
  10   3   2      116.72      114.72     18.48 o
  11   3   2       18.28       17.34     19.05 o
  12   3   2       76.41       74.24     21.51 o
  13   3   2        3.12       17.95     19.70 o
  14   3   2        2.23       19.36     21.18 o
   0   4   2     4088.75     4749.92     22.70 o
   1   4   2     1926.07     1880.86     14.82 o
   2   4   2     2295.20     2251.44     17.25 o
   3   4   2       41.89       38.10      6.66 o
   4   4   2       14.57       12.44      7.83 o
   5   4   2     1569.62     1865.71     23.90 o
   6   4   2      789.88     1029.96     20.87 o
   7   4   2       92.41       91.03     13.69 o
   8   4   2      463.61      567.11     22.08 o
   9   4   2       49.84       49.54     14.67 o
  10   4   2       38.03       31.02     17.06 o
  11   4   2       34.43       27.61     22.37 o
  12   4   2       13.36       39.22     18.41 o
  13   4   2       10.29       26.84     12.77 o
  14   4   2        3.24        5.78     22.68 o
   0   5   2      190.76      125.16      5.22 o
   1   5   2     5998.75     5933.87     19.96 o
   2   5   2      362.66      377.48      8.10 o
   3   5   2      160.43      169.07      8.86 o
   4   5   2      277.75      324.32      8.85 o
   5   5   2     1099.00     1233.70     21.30 o
   6   5   2       39.47       33.99     10.89 o
   7   5   2      325.50      286.29     16.02 o
   8   5   2      118.03      119.62     16.78 o
   9   5   2        9.57        0.00     15.17 o
  10   5   2      305.78      263.36     25.60 o
  11   5   2       11.76       12.72     18.73 o
  12   5   2        1.91        0.01     18.30 o
  13   5   2        4.87       30.33     18.64 o
   0   6   2      225.17      230.75      7.19 o
   1   6   2     3809.77     3240.40     23.46 o
   2   6   2      654.28      474.62      9.49 o
   3   6   2     1124.31     1327.14     16.77 o
   4   6   2      264.13      279.49     11.63 o
   5   6   2      295.55      343.29     14.17 o
   6   6   2      165.88      174.71      8.46 o
   7   6   2      306.72      310.69     18.09 o
   8   6   2      208.93      231.30     18.24 o
   9   6   2      141.70      178.51     18.26 o
  10   6   2      149.63      129.74     21.56 o
  11   6   2       11.53        8.74     18.96 o
  12   6   2       14.99       17.68     19.06 o
  13   6   2        2.14        0.01     20.80 o
   0   7   2     3737.74     4049.79     28.31 o
   2   7   2      571.51      562.42     11.57 o
   3   7   2     1763.97     1612.29     22.85 o
   4   7   2      661.08      677.25     13.85 o
   5   7   2      304.95      333.56     13.81 o
   6   7   2      263.07      221.99     14.44 o
   7   7   2       69.01       75.44     15.73 o
   8   7   2      242.52      287.40     19.01 o
   9   7   2       49.78       61.58     17.71 o
  10   7   2       28.71       15.00     19.52 o
  11   7   2       57.02       59.00     20.40 o
  12   7   2        6.43       12.68     19.42 o
  13   7   2        1.84        1.68     20.41 o
   0   8   2      149.68      148.98      7.40 o
   2   8   2      700.82      599.83     12.54 o
   3   8   2      625.62      583.68     12.97 o
   4   8   2      757.31      740.27     19.22 o
   5   8   2      257.25      367.56     16.08 o
   6   8   2      142.31      140.75     10.21 o
   7   8   2      293.27      384.79     19.32 o
   8   8   2      297.51      287.64     22.56 o
   9   8   2      444.50      436.42     26.11 o
  10   8   2       39.02       41.92     17.86 o
  11   8   2        7.94        6.14     19.60 o
  12   8   2       15.91        0.01     20.81 o
   0   9   2       91.42       74.26      6.45 o
   1   9   2        2.53        0.00      9.38 o
   2   9   2      165.13      165.58      7.89 o
   3   9   2      590.76      557.14     18.10 o
   4   9   2      138.90      101.93      7.60 o
   5   9   2       96.15      108.30     14.01 o
   6   9   2      349.59      321.91     19.04 o
   7   9   2      184.99      188.37     18.80 o
   8   9   2       69.62       91.04     18.07 o
   9   9   2       55.32       56.19     19.25 o
  10   9   2       56.28       19.08     22.47 o
  11   9   2       22.68        0.00     21.14 o
  12   9   2        4.51        0.01     21.93 o
   0  10   2      819.79      905.63     16.94 o
   1  10   2      200.31      141.79      8.60 o
   2  10   2       13.97       12.50     10.34 o
   3  10   2       21.43       23.18     10.74 o
   4  10   2       15.79       21.43      6.74 o
   5  10   2      143.17      189.07     16.91 o
   6  10   2      122.87      122.39     15.89 o
   7  10   2        8.69       12.11     14.58 o
   8  10   2       59.72       70.21     17.72 o
   9  10   2       72.20       54.65     20.53 o
  10  10   2        6.57        0.00     20.22 o
  11  10   2        3.68        0.01     20.62 o
  12  10   2        5.96        7.95     20.74 o
   0  11   2       62.55       89.95      8.31 o
   1  11   2        1.58       10.15     10.78 o
   2  11   2      390.40      456.03     19.04 o
   3  11   2       79.04       72.08      7.83 o
   4  11   2      573.66      588.09     16.92 o
   5  11   2        8.10        0.00     14.19 o
   6  11   2      266.71      310.83     19.31 o
   7  11   2       66.50       61.30     10.47 o
   8  11   2       60.10       62.85     17.90 o
   9  11   2       46.03       49.78     20.36 o
  10  11   2       25.42       41.21     18.58 o
  11  11   2        7.34        4.87     19.94 o
   0  12   2        0.54       14.16     11.73 o
   1  12   2      435.57      481.37     20.16 o
   2  12   2      498.52      446.10     20.20 o
   3  12   2      125.32      126.52     16.24 o
   4  12   2       43.73       33.03     14.92 o
   5  12   2      168.63      210.38     18.65 o
   6  12   2       33.27       35.20     16.38 o
   7  12   2        8.93       11.11     15.35 o
   8  12   2        0.77        0.00     18.16 o
   9  12   2       17.58        0.00     21.25 o
  10  12   2       18.88       13.44     20.59 o
  11  12   2        3.68        0.01     21.30 o
   0  13   2      103.12       89.25     15.47 o
   1  13   2      262.22      219.49     19.25 o
   2  13   2      262.66      246.46     18.64 o
   3  13   2       58.55       51.83     15.52 o
   4  13   2      299.24      326.99     22.32 o
   5  13   2       65.74       73.30     17.36 o
   6  13   2        3.03        2.00     15.01 o
   7  13   2       37.20       46.72     16.72 o
   8  13   2        4.16        0.01     18.65 o
   9  13   2        4.71        0.01     19.57 o
  10  13   2       25.16       21.84     20.57 o
   0  14   2        2.50        0.00     14.65 o
   1  14   2       79.27       57.20     10.86 o
   2  14   2      148.97      168.27     19.23 o
   3  14   2       21.99        0.00     16.09 o
   4  14   2       53.64       54.28     12.63 o
   5  14   2       55.85       33.82     18.81 o
   6  14   2        3.30        0.00     18.45 o
   7  14   2       58.16       50.93     20.20 o
   8  14   2        1.20        0.01     19.26 o
   9  14   2       13.44       31.02     17.80 o
   0  15   2        0.87        0.00     15.32 o
   1  15   2       26.83        3.87     18.39 o
   2  15   2       93.04       67.64     20.62 o
   3  15   2       18.35       35.17     16.55 o
   4  15   2       41.75        8.82     19.07 o
   5  15   2       27.14       18.71     17.74 o
   6  15   2        5.96        7.85     17.08 o
   7  15   2       54.30       26.28     23.66 o
   8  15   2       38.05       77.32     19.94 o
   0  16   2        0.08        0.01     15.97 o
   1  16   2       59.59       39.16     18.03 o
   2  16   2       31.08       35.99     18.09 o
   3  16   2       11.94        6.14     16.54 o
   4  16   2        4.15       24.55     14.69 o
   5  16   2       11.20        7.50     18.26 o
   6  16   2       11.29        0.50     19.03 o
   7  16   2       23.56       17.69     21.92 o
   0  17   2        0.10        1.40     17.10 o
   1  17   2       46.67       12.77     20.59 o
   2  17   2        7.30       10.12     16.85 o
   3  17   2        7.86        0.01     18.43 o
   4  17   2        4.20        0.98     17.44 o
   5  17   2        6.54        0.01     18.61 o
   6  17   2        4.27        0.01     21.31 o
   0  18   2        2.88       12.07     17.60 o
   1  18   2        0.01        8.89     17.44 o
   2  18   2        8.77        2.49     19.91 o
   3  18   2       11.83       19.46     19.49 o
   4  18   2       11.52       36.50     18.39 o
   1   0   3     2036.98     2017.83     13.49 o
   2   0   3     2742.54     2704.63     16.54 o
   3   0   3       27.52       25.35      3.78 o
   4   0   3     9918.87    10334.43     41.14 o
   5   0   3     4166.97     4123.05     28.69 o
   6   0   3     1296.67     1257.12     17.84 o
   7   0   3      233.24      246.32     10.14 o
   8   0   3      354.28      413.48     13.07 o
   9   0   3      711.03      741.68     19.18 o
  10   0   3        0.67        0.00     19.43 o
  11   0   3       28.01        9.12     18.78 o
  12   0   3       10.28       19.27      9.58 o
  13   0   3       22.13        0.00     21.22 o
  14   0   3       15.47        0.01     22.87 o
   0   1   3     8262.94     7675.49    106.35 o
   1   1   3    15014.80    15106.66    137.41 o
   2   1   3     1414.80     2053.17     14.50 o
   3   1   3     1051.89     1086.36     12.02 o
   4   1   3      146.23      114.39      5.82 o
   5   1   3     6207.43     6225.74     35.26 o
   6   1   3      398.34      455.54     11.04 o
   7   1   3       41.93       34.80      6.49 o
   8   1   3       87.74       84.01      8.22 o
   9   1   3     1398.12     1815.01     37.48 o
  10   1   3      149.04      141.84     20.75 o
  11   1   3      155.15      109.46     22.88 o
  12   1   3       10.86       16.31     17.23 o
  13   1   3        3.88        0.00     21.73 o
  14   1   3        7.95        2.82     21.46 o
   0   2   3     2332.60     2357.21     14.51 o
   1   2   3     4661.18     4842.96     21.19 o
   2   2   3     1280.34     1123.50     10.97 o
   3   2   3     1424.87     1228.27     12.79 o
   4   2   3     4055.54     4007.33     25.85 o
   5   2   3     1400.77     1748.15     18.94 o
   6   2   3      435.03      373.69     10.98 o
   7   2   3       67.30       56.24     11.41 o
   8   2   3      746.58      816.54     22.14 o
   9   2   3      403.88      378.21     23.79 o
  10   2   3      265.58      306.30     23.07 o
  11   2   3       76.57       49.82     20.89 o
  12   2   3       65.97       50.27     21.78 o
  13   2   3       18.32        7.67     20.48 o
  14   2   3        7.01        0.01     23.67 o
   0   3   3     4602.22     4768.72     22.19 o
   1   3   3      267.57      330.81      6.59 o
   2   3   3     5806.02     6157.61     27.29 o
   3   3   3     2528.99     3074.74     15.52 o
   4   3   3      871.51      685.10     12.02 o
   5   3   3      621.87      872.01     17.52 o
   6   3   3       75.64       48.75     12.34 o
   7   3   3      495.01      555.67     19.87 o
   8   3   3      162.61      189.42     17.23 o
   9   3   3       50.84       72.61     16.19 o
  10   3   3        3.72        0.00     17.02 o
  11   3   3       77.02       67.34     17.39 o
  12   3   3       42.62       29.19     19.83 o
  13   3   3       34.70       37.28     22.94 o
  14   3   3        1.12        0.01     24.03 o
   0   4   3     3582.31     4227.23     23.08 o
   1   4   3      178.78      279.60      6.58 o
   2   4   3      987.29     1061.65     12.27 o
   3   4   3       50.81       72.65      4.67 o
   4   4   3      289.08      240.61      7.88 o
   5   4   3      788.29      804.35     17.72 o
   6   4   3      749.86      738.45     19.01 o
   7   4   3        2.92        0.00     11.83 o
   8   4   3       86.02       88.67     14.84 o
   9   4   3      132.27      123.08     17.12 o
  10   4   3      181.71      172.06     20.92 o
  11   4   3       13.79       48.38     17.53 o
  12   4   3       32.15        0.00     21.13 o
  13   4   3        2.11        0.01     18.81 o
   0   5   3     4474.36     4143.97     24.67 o
   1   5   3     6272.85     6299.53     31.24 o
   2   5   3       93.61      103.05      5.20 o
   3   5   3     2029.89     2092.92     19.82 o
   4   5   3     1248.31     1534.88     21.85 o
   5   5   3     1834.67     2052.06     26.51 o
   6   5   3       76.19       76.13     11.45 o
   7   5   3       59.57       40.74     13.87 o
   8   5   3      115.02      144.71     16.00 o
   9   5   3        7.35        4.37     14.91 o
  10   5   3        3.65        0.00     17.84 o
  11   5   3      112.03       58.78     22.24 o
  12   5   3       25.40        0.00     20.31 o
  13   5   3        6.95        9.13     20.92 o
   0   6   3      479.06      597.61     10.65 o
   1   6   3     2215.36     2505.26     20.98 o
   2   6   3      181.11      165.78      6.50 o
   3   6   3     1909.25     1994.94     23.44 o
   4   6   3      203.97      271.37      8.94 o
   5   6   3      331.03      340.75     14.13 o
   6   6   3      267.17      237.09     15.14 o
   7   6   3      189.25      203.57     15.63 o
   8   6   3      187.10      212.79     17.88 o
   9   6   3      112.05      124.72     18.69 o
  10   6   3       75.57       84.84     17.97 o
  11   6   3       94.32      158.27     20.82 o
  12   6   3        3.47        2.48     18.67 o
  13   6   3        4.79        0.01     21.92 o
   0   7   3     2571.34     2636.87     23.49 o
   2   7   3      406.61      223.26      8.42 o
   3   7   3      308.27      346.63     13.59 o
   4   7   3      204.59      231.93      9.07 o
   5   7   3        7.39       17.93      5.18 o
   6   7   3      359.24      345.65     15.76 o
   7   7   3       91.65       75.66     14.79 o
   8   7   3      282.06      274.57     20.45 o
   9   7   3       77.40       60.96     18.05 o
  10   7   3      119.51       69.36     22.55 o
  11   7   3        2.82        0.00     20.00 o
  12   7   3       15.63       10.76     20.94 o
  13   7   3        7.51        2.83     21.51 o
   0   8   3       94.44       70.09      5.53 o
   2   8   3     1984.85     2176.93     23.05 o
   3   8   3      512.23      517.32     15.80 o
   4   8   3       58.49       74.53     11.49 o
   5   8   3       18.21        0.00     11.38 o
   6   8   3      473.66      480.39     18.58 o
   7   8   3      373.61      312.61     21.74 o
   8   8   3      222.24      236.88     20.82 o
   9   8   3        8.32        0.00     18.06 o
  10   8   3       42.32       50.11     19.04 o
  11   8   3        7.84       26.72     18.64 o
  12   8   3        0.79        0.01     20.87 o
   0   9   3       93.60      145.21      8.04 o
   1   9   3       11.75        0.00     10.55 o
   2   9   3      222.91      238.33     13.71 o
   3   9   3       90.63      108.13     11.82 o
   4   9   3      294.54      328.87     11.78 o
   5   9   3       38.22       35.48      6.92 o
   6   9   3       91.50      102.23     17.14 o
   7   9   3      119.41       74.27     18.58 o
   8   9   3      216.52      191.89     21.74 o
   9   9   3       27.84       30.88     17.17 o
  10   9   3       47.53        8.97     21.66 o
  11   9   3       57.44       67.19     22.06 o
  12   9   3        5.76        0.01     21.37 o
   0  10   3     1261.21     1077.52     19.23 o
   1  10   3      223.09      328.91     11.17 o
   2  10   3      332.63      407.87     12.41 o
   3  10   3      112.65      125.03      8.46 o
   4  10   3      430.60      481.49     19.70 o
   5  10   3      463.83      445.91     21.33 o
   6  10   3      186.99      172.53     16.32 o
   7  10   3       44.51       26.32     17.25 o
   8  10   3      135.65      110.34     20.46 o
   9  10   3        5.70       11.57     17.07 o
  10  10   3        2.10        0.01     18.65 o
  11  10   3       17.74        0.01     21.28 o
  12  10   3        1.84        0.01     22.54 o
   0  11   3      215.71      233.20     11.71 o
   1  11   3      551.08      659.85     22.67 o
   2  11   3      178.85      191.61     10.45 o
   3  11   3      186.57      174.53     16.00 o
   4  11   3       20.65       24.99     13.01 o
   5  11   3       82.22       61.99     16.26 o
   6  11   3      374.10      356.37     21.95 o
   7  11   3       41.50       46.90     16.72 o
   8  11   3       98.14       64.42     22.07 o
   9  11   3       38.53       28.56     19.08 o
  10  11   3       35.69       37.65     20.04 o
  11  11   3        5.49        3.82     18.96 o
   0  12   3      191.94      239.34     12.10 o
   1  12   3       11.65        0.00     13.84 o
   2  12   3      317.15      365.10     20.47 o
   3  12   3       87.65       62.19      8.87 o
   4  12   3       31.47        5.97     17.49 o
   5  12   3        8.49        0.00     15.63 o
   6  12   3      117.54      142.23     17.76 o
   7  12   3        6.22        3.21     14.63 o
   8  12   3       28.89       33.83     17.11 o
   9  12   3       21.26       16.32     18.80 o
  10  12   3        0.82        0.01     18.57 o
   0  13   3       25.74       12.42     14.38 o
   1  13   3      139.10      175.39     17.73 o
   2  13   3      109.00      121.25     18.12 o
   3  13   3       92.56       96.92     10.58 o
   4  13   3       18.94       39.02      9.06 o
   5  13   3       14.39        1.13     16.65 o
   6  13   3       32.44       27.87     16.00 o
   7  13   3       90.56       69.99     19.03 o
   8  13   3       34.29       12.63     17.92 o
   9  13   3       25.61       15.26     19.50 o
  10  13   3        5.45        0.01     20.71 o
   0  14   3        7.96        0.00     15.47 o
   1  14   3       41.63       15.12     16.07 o
   2  14   3       54.93       22.66     18.59 o
   3  14   3       66.18       51.20     16.94 o
   4  14   3       22.48       27.44     16.11 o
   5  14   3       24.96       47.23     16.06 o
   6  14   3       59.25       44.30     18.94 o
   7  14   3       21.13       19.75     17.87 o
   8  14   3        1.96        0.01     18.75 o
   9  14   3        5.25       15.64     20.03 o
   0  15   3        9.48        0.00     17.37 o
   1  15   3        8.92       19.18     16.14 o
   2  15   3      320.50      374.02     25.55 o
   3  15   3       76.31       53.56     18.79 o
   4  15   3       29.14       15.71     18.21 o
   5  15   3       39.62        8.36     18.75 o
   6  15   3        2.47        3.27     17.19 o
   7  15   3        0.75        0.01     18.27 o
   8  15   3        6.00        8.49     19.61 o
   0  16   3        0.74        0.00     17.40 o
   1  16   3       27.53       10.64     17.88 o
   2  16   3       12.38        0.00     18.65 o
   3  16   3        6.45        6.20     17.06 o
   4  16   3       22.83        0.46     18.31 o
   5  16   3        1.28       14.68     15.57 o
   6  16   3       22.94        0.01     19.72 o
   7  16   3        1.07        0.01     21.29 o
   0  17   3       26.33       39.91     10.98 o
   1  17   3       26.65       15.66     19.56 o
   2  17   3       26.76       39.95     19.52 o
   3  17   3       22.70       25.86     17.94 o
   4  17   3        3.01        7.93     17.90 o
   5  17   3        0.02       12.22     17.60 o
   6  17   3        2.06        0.01     17.84 o
   0  18   3        3.44        0.01     20.53 o
   1  18   3       12.64       19.42     20.65 o
   2  18   3        9.87       13.58     18.66 o
   3  18   3       11.75       11.88     18.72 o
   0   0   4     4729.52     2023.99     23.71 o
   1   0   4      802.30      796.41     10.60 o
   2   0   4       91.32      114.59      4.37 o
   3   0   4       10.34        8.26      5.64 o
   4   0   4       18.08        0.00      8.59 o
   5   0   4      184.96      244.28      8.51 o
   6   0   4     1775.22     1748.83     21.58 o
   7   0   4      139.59      185.00     10.41 o
   8   0   4      167.15      198.47     10.63 o
   9   0   4      150.29      151.59     12.21 o
  10   0   4      527.59      563.86     25.97 o
  11   0   4       43.46       22.19     18.46 o
  12   0   4       33.80       45.34     18.82 o
  13   0   4       13.29       19.49     19.91 o
  14   0   4        4.00        0.01     22.94 o
   0   1   4     2787.77     2351.46     17.86 o
   1   1   4     4815.20     4980.45     23.71 o
   2   1   4     2012.43     2047.29     15.93 o
   3   1   4      953.04      917.96     11.99 o
   4   1   4     2558.07     2482.85     21.01 o
   5   1   4      299.00      361.54     10.11 o
   6   1   4     1444.93     1726.42     21.16 o
   7   1   4      174.66      159.66      9.23 o
   8   1   4      456.29      429.69     14.51 o
   9   1   4      149.42      199.50     14.08 o
  10   1   4       48.28       31.52     18.40 o
  11   1   4       60.75       63.18     17.21 o
  12   1   4       12.34       13.34     19.19 o
  13   1   4        0.14        0.52     19.33 o
  14   1   4        0.63        5.71     20.84 o
   0   2   4     2549.51     2277.98     17.00 o
   1   2   4     3016.47     3218.90     19.09 o
   2   2   4     1078.71     1116.38     12.06 o
   3   2   4      705.73      900.13     12.05 o
   4   2   4     1819.35     2292.51     20.28 o
   5   2   4        1.63        0.00     10.18 o
   6   2   4      936.63      936.69     16.48 o
   7   2   4       34.08       45.50     12.11 o
   8   2   4      294.93      254.85     11.86 o
   9   2   4      150.05      161.47     18.80 o
  10   2   4      476.27      581.77     27.08 o
  11   2   4       27.93        0.00     19.45 o
  12   2   4       12.94        0.00     20.54 o
  13   2   4        4.97        0.01     20.78 o
  14   2   4        1.04        0.01     21.72 o
   0   3   4     4156.84     3394.99     20.62 o
   1   3   4      844.67      872.05     10.87 o
   2   3   4     1120.79      894.28     11.22 o
   3   3   4      494.98      613.05     10.54 o
   4   3   4      717.13      848.27     13.38 o
   5   3   4      921.49     1396.82     18.32 o
   6   3   4      150.67      166.96     12.64 o
   7   3   4      819.88      850.71     17.48 o
   8   3   4      108.25       96.05     14.54 o
   9   3   4      167.13      225.46     12.13 o
  10   3   4       46.65       36.48     16.92 o
  11   3   4       16.52        2.49     17.78 o
  12   3   4       18.75       10.81     19.23 o
  13   3   4        6.84        0.00     22.77 o
   0   4   4      553.31      316.45      7.28 o
   1   4   4      235.01      180.89      5.94 o
   2   4   4     3006.59     3459.97     23.42 o
   3   4   4      559.83      560.64     10.53 o
   4   4   4     2114.09     2388.39     22.47 o
   5   4   4       97.93       87.38     10.39 o
   6   4   4      154.55      120.09      8.39 o
   7   4   4      189.33      243.91     13.55 o
   8   4   4       93.80       69.37      7.72 o
   9   4   4      290.41      277.15     19.05 o
  10   4   4       46.89       63.35     16.08 o
  11   4   4       93.91      131.03     18.04 o
  12   4   4        8.32        5.27     18.24 o
  13   4   4        3.19        0.01     21.08 o
   0   5   4     1151.22     1406.41     15.63 o
   1   5   4     1343.86     1620.19     16.54 o
   2   5   4      850.80     1058.19     13.90 o
   3   5   4     1015.82      801.14     13.39 o
   4   5   4     1689.61     1562.35     19.22 o
   5   5   4       16.92        2.53     10.59 o
   6   5   4      513.28      558.82     16.94 o
   7   5   4      261.95      307.61     17.45 o
   8   5   4      309.94      239.48     17.77 o
   9   5   4       28.70       30.24     16.40 o
  10   5   4       25.47       27.18     17.05 o
  11   5   4       26.35       29.21     17.26 o
  12   5   4        0.43       12.25     17.36 o
  13   5   4        2.61        0.01     20.31 o
   0   6   4      190.27      172.34      7.15 o
   1   6   4     4012.49     4683.24     29.66 o
   2   6   4     2604.56     3193.37     25.42 o
   3   6   4       98.52      193.81     10.73 o
   4   6   4      161.51      168.95     10.96 o
   5   6   4      185.76      206.31     13.31 o
   6   6   4      291.04      360.15     16.12 o
   7   6   4      166.01      157.35     14.66 o
   8   6   4      271.48      269.98     19.77 o
   9   6   4      102.60       67.18     19.01 o
  10   6   4       15.94       25.30     16.77 o
  11   6   4        0.99        0.00     19.07 o
  12   6   4       22.42        0.01     20.36 o
  13   6   4        0.51        0.01     20.61 o
   0   7   4     6757.57     7646.87     41.26 o
   1   7   4      610.93      546.35     15.67 o
   2   7   4      400.73      515.39     11.45 o
   3   7   4       12.43        0.00      8.88 o
   4   7   4      941.11      893.36     16.55 o
   5   7   4       57.11       29.29     11.49 o
   6   7   4        8.02        0.00     11.90 o
   7   7   4       31.17       39.01      8.63 o
   8   7   4      123.97      104.76     20.03 o
   9   7   4       54.72       28.78     17.79 o
  10   7   4       77.34       60.93     19.38 o
  11   7   4       53.19       41.91     19.75 o
  12   7   4        2.13        0.01     19.49 o
  13   7   4        2.49        0.01     22.23 o
   0   8   4        4.32       15.51      8.13 o
   2   8   4     1159.85     1132.60     17.98 o
   3   8   4       88.74      109.39      7.48 o
   4   8   4      100.57       98.14     12.02 o
   5   8   4      139.85      144.88     13.36 o
   6   8   4        3.20        0.00     11.98 o
   7   8   4      267.02      245.00     19.76 o
   8   8   4       17.23       10.23     16.95 o
   9   8   4       14.43        0.00     17.70 o
  10   8   4       67.72       78.33     20.37 o
  11   8   4        3.15        0.00     19.90 o
  12   8   4       11.81        0.01     18.98 o
   0   9   4      362.92      350.81     11.61 o
   1   9   4       98.13      101.22      6.83 o
   2   9   4      265.83      284.67     10.14 o
   3   9   4       87.94       88.55      7.26 o
   4   9   4        8.64        0.00     11.08 o
   5   9   4       60.09       41.96     13.36 o
   6   9   4      232.80      203.13     17.76 o
   7   9   4      221.98      233.53     20.06 o
   8   9   4      101.91      132.07     18.02 o
   9   9   4       26.80       14.87     19.36 o
  10   9   4       40.40        6.83     19.88 o
  11   9   4       21.83       13.12     21.38 o
  12   9   4        5.63       20.60     18.36 o
   0  10   4        1.38        0.00     12.27 o
   1  10   4      175.23      177.62      9.16 o
   2  10   4       28.29       12.84      6.27 o
   3  10   4       53.71       53.92      6.83 o
   4  10   4       40.79       31.72     12.78 o
   5  10   4      173.28      197.46     16.90 o
   6  10   4       86.12       56.53     16.67 o
   7  10   4      218.30      207.85     19.82 o
   8  10   4        9.76        0.00     18.05 o
   9  10   4       91.54       49.19     23.09 o
  10  10   4       46.54       77.83     20.83 o
  11  10   4       10.84       31.12     18.94 o
   0  11   4        4.20       24.50     13.94 o
   1  11   4       46.93       28.25     15.27 o
   2  11   4       12.46        3.33     12.58 o
   3  11   4      140.55      137.94     13.90 o
   4  11   4       99.13       78.61      9.94 o
   5  11   4       52.06       55.43     15.10 o
   6  11   4       90.77       95.98     16.29 o
   7  11   4      124.92      121.82     17.45 o
   8  11   4       23.98       26.02     15.94 o
   9  11   4       42.18       20.24     21.74 o
  10  11   4       29.39        0.01     21.08 o
  11  11   4        4.99        2.21     20.78 o
   0  12   4       12.24        0.00     14.59 o
   1  12   4      139.81      146.48     10.64 o
   2  12   4       22.69       22.29     14.99 o
   3  12   4       74.82       86.88      9.00 o
   4  12   4      268.86      272.98     20.64 o
   5  12   4       26.83       39.72     16.22 o
   6  12   4      175.48      190.20     21.09 o
   7  12   4        4.31        0.81     15.33 o
   8  12   4        3.68        0.00     19.25 o
   9  12   4        9.11       15.08     18.85 o
  10  12   4       25.54       19.03     19.69 o
   0  13   4       38.74       35.33      8.76 o
   1  13   4      133.34      170.60     11.77 o
   2  13   4       76.53       42.91     18.75 o
   3  13   4      252.44      242.47     20.15 o
   4  13   4      173.71      172.60     19.92 o
   5  13   4       91.86      133.02     17.76 o
   6  13   4       17.73       32.62     10.04 o
   7  13   4        5.40        9.16     17.17 o
   8  13   4       33.95       45.07     18.77 o
   9  13   4        8.21        0.01     17.77 o
  10  13   4        1.58       10.03     18.96 o
   0  14   4       89.88      124.33     16.63 o
   1  14   4       32.15       49.81     16.24 o
   2  14   4       11.77        0.00     17.59 o
   3  14   4        6.56        0.76     15.99 o
   4  14   4       20.24        7.57     16.71 o
   5  14   4       62.40       52.53     19.65 o
   6  14   4       19.79        8.38     17.35 o
   7  14   4       40.44       37.27     20.83 o
   8  14   4       19.11       27.26     20.83 o
   9  14   4        4.67        0.01     22.44 o
   0  15   4       16.80        0.00     19.49 o
   1  15   4      184.86      291.55     23.03 o
   2  15   4      100.45      123.90     18.75 o
   3  15   4       58.30       51.08     19.58 o
   4  15   4        0.18        0.01     16.26 o
   5  15   4        9.89        0.01     17.97 o
   6  15   4        5.49       17.97     17.24 o
   7  15   4       25.74       22.89     19.75 o
   8  15   4       12.14       40.82     18.02 o
   0  16   4        1.38        0.01     16.95 o
   1  16   4        2.36       11.23     16.54 o
   2  16   4        6.27        0.01     17.57 o
   3  16   4        6.23        0.01     18.50 o
   4  16   4        1.51       23.74     15.24 o
   5  16   4       11.56        8.16     16.95 o
   6  16   4       26.68       45.16     11.99 o
   7  16   4       15.13        0.01     21.73 o
   0  17   4      113.41      142.46     14.11 o
   1  17   4        0.45        1.40     17.36 o
   2  17   4        9.66        5.18     17.17 o
   3  17   4        0.11        0.01     19.11 o
   4  17   4        1.43       10.03     17.95 o
   5  17   4        9.70        0.01     19.91 o
   0  18   4        1.42       16.96     16.91 o
   1  18   4       15.85        3.02     21.05 o
   2  18   4       31.96        5.09     21.66 o
   3  18   4        1.67       23.00     18.88 o
   1   0   5      287.47      241.22      8.23 o
   2   0   5     4834.50     3359.26     21.37 o
   3   0   5     3259.43     2942.11     22.32 o
   4   0   5     2263.89     2821.94     23.73 o
   5   0   5        3.32        6.95     10.03 o
   6   0   5      210.15      199.39      9.52 o
   7   0   5       13.63       10.00     11.98 o
   8   0   5      234.73      248.36     11.66 o
   9   0   5       69.49       35.22     18.62 o
  10   0   5       28.91       22.31     16.52 o
  11   0   5       49.73       48.66     19.29 o
  12   0   5       20.41        0.47     19.31 o
  13   0   5        1.02        0.01     20.09 o
   0   1   5      309.24      364.00      9.00 o
   1   1   5      566.30      584.98     10.59 o
   2   1   5      804.32      660.59     10.07 o
   3   1   5     2248.55     2741.01     21.65 o
   4   1   5     2677.54     2542.24     22.34 o
   5   1   5     3921.11     4706.77     33.18 o
   6   1   5      802.57      695.46     14.49 o
   7   1   5      167.68      168.38      9.03 o
   8   1   5       16.67       20.05     13.42 o
   9   1   5      784.39      746.88     20.52 o
  10   1   5       55.38       86.12     10.72 o
  11   1   5        2.26        1.65     17.58 o
  12   1   5        1.61        0.94     17.25 o
  13   1   5        4.33        0.01     20.26 o
   0   2   5     6236.36     5015.61     27.84 o
   1   2   5      683.22      673.08      9.75 o
   2   2   5       79.71       92.21      4.32 o
   3   2   5      686.29      762.09     11.84 o
   4   2   5     1713.27     1712.64     18.68 o
   5   2   5     1379.19     1202.78     17.64 o
   6   2   5      213.20      225.29      9.92 o
   7   2   5      114.27      101.80     13.78 o
   8   2   5      226.86      231.24     17.09 o
   9   2   5       86.28       80.63      9.58 o
  10   2   5       96.78       69.77     20.15 o
  11   2   5       27.38       16.29     17.62 o
  12   2   5       10.62        0.00     18.84 o
  13   2   5        7.16        7.91     19.05 o
   0   3   5      835.67      949.31     12.22 o
   1   3   5      196.15      246.03      6.56 o
   2   3   5      873.18      610.70     10.38 o
   3   3   5     1816.70     1765.08     18.53 o
   4   3   5      533.78      317.53      9.59 o
   5   3   5     1069.52     1051.35     16.63 o
   6   3   5     1272.13     1330.03     24.27 o
   7   3   5       57.88       47.63     12.87 o
   8   3   5       71.42       23.94     15.32 o
   9   3   5       28.88       34.21     15.69 o
  10   3   5        0.15        0.00     15.24 o
  11   3   5        7.13        0.00     16.68 o
  12   3   5        9.53        9.58     18.31 o
  13   3   5        1.27        0.01     19.28 o
   0   4   5     1769.62      971.93     12.67 o
   1   4   5      807.59      765.20     11.33 o
   2   4   5     1153.37      791.27     12.31 o
   3   4   5     2409.87     2426.23     21.97 o
   4   4   5     1856.69     1845.19     23.13 o
   5   4   5       13.94       13.93      8.76 o
   6   4   5      718.93      752.18     16.13 o
   7   4   5       68.75      112.42     13.63 o
   8   4   5       38.03       23.25     14.47 o
   9   4   5       56.19       45.02     16.65 o
  10   4   5       31.56       27.80     15.88 o
  11   4   5        5.28        0.00     19.53 o
  12   4   5        6.35        0.01     18.95 o
  13   4   5        8.69        0.01     19.58 o
   0   5   5      843.14      994.01     13.63 o
   1   5   5     1147.45      931.99     13.53 o
   2   5   5      209.72      158.69      6.86 o
   3   5   5     2777.62     2629.15     24.09 o
   4   5   5      485.98      481.96     11.69 o
   5   5   5      411.82      470.66     16.21 o
   6   5   5        2.72        8.85     11.21 o
   7   5   5      105.91      134.14     15.24 o
   8   5   5       85.74       65.71     15.40 o
   9   5   5       11.02       33.51     15.36 o
  10   5   5       29.76       44.48     17.50 o
  11   5   5        2.19        0.00     17.97 o
  12   5   5        3.26        0.01     18.42 o
  13   5   5        1.40        7.74     20.41 o
   0   6   5     1480.43     1345.73     17.08 o
   1   6   5     3055.75     2921.26     24.36 o
   2   6   5     1321.15     1278.32     17.41 o
   3   6   5      376.52      375.56     10.66 o
   4   6   5      168.09      186.26     12.68 o
   5   6   5      300.05      249.78     14.14 o
   6   6   5      156.14      133.83     14.62 o
   7   6   5       68.79       50.52     14.11 o
   8   6   5       16.74       15.74     14.21 o
   9   6   5        6.02        0.00     14.86 o
  10   6   5      112.38      144.88     20.33 o
  11   6   5       17.53        7.34     18.03 o
  12   6   5        1.18       21.00     17.15 o
  13   6   5        9.88        0.01     21.78 o
   0   7   5     5003.04     5359.41     36.07 o
   1   7   5      681.39      420.32     15.30 o
   2   7   5      227.77      151.52      7.20 o
   3   7   5      680.17      742.77     17.98 o
   4   7   5       87.45       62.07     11.33 o
   5   7   5      298.22      346.96     15.61 o
   6   7   5      346.98      409.21     19.22 o
   7   7   5      127.75      144.25     15.89 o
   8   7   5       47.52       52.94     17.97 o
   9   7   5       70.66       55.49     18.01 o
  10   7   5       44.35       34.95     19.21 o
  11   7   5       11.01       23.72     18.68 o
  12   7   5        0.37        0.01     20.30 o
   0   8   5     1546.63     2195.79     24.23 o
   2   8   5       60.35       46.92      6.53 o
   3   8   5      289.55      260.91     12.72 o
   4   8   5      221.06      253.26     14.40 o
   5   8   5      174.87      183.37     13.69 o
   6   8   5       37.57       50.02     15.35 o
   7   8   5      449.80      578.56     23.60 o
   8   8   5       13.43        0.00     18.00 o
   9   8   5        2.19        0.00     16.42 o
  10   8   5      124.51      156.71     22.26 o
  11   8   5        6.80        0.00     20.39 o
  12   8   5        3.12        0.01     20.38 o
   0   9   5      656.37      611.80     19.17 o
   1   9   5       83.83       93.94      7.42 o
   2   9   5        4.50        0.00     10.25 o
   3   9   5       47.29       65.35      7.55 o
   4   9   5       18.30        0.00     12.50 o
   5   9   5       78.60      110.05     14.47 o
   6   9   5      264.99      338.33     20.50 o
   7   9   5      123.14      149.11     17.12 o
   8   9   5       15.36        1.91     18.01 o
   9   9   5       34.51       33.74     18.43 o
  10   9   5       82.67       47.79     23.21 o
  11   9   5       16.51        0.00     23.58 o
  12   9   5        5.38        0.01     20.36 o
   0  10   5     1256.33     1402.64     23.25 o
   1  10   5        0.54       20.81     11.14 o
   2  10   5      162.98      153.33     14.88 o
   3  10   5       75.00       98.45      8.38 o
   4  10   5       41.84       48.96     13.57 o
   5  10   5       59.40       31.17     15.11 o
   6  10   5       55.93       40.39     16.93 o
   7  10   5        3.78        8.79     16.03 o
   8  10   5       16.08        0.40     17.84 o
   9  10   5       84.04       46.19     21.55 o
  10  10   5       24.20       30.64     19.41 o
  11  10   5       27.07       22.52     21.46 o
   0  11   5       22.08        7.65     14.31 o
   1  11   5      333.85      278.18     17.62 o
   2  11   5      304.20      379.34     13.52 o
   3  11   5       54.39       55.16      7.98 o
   4  11   5      103.83      125.62     10.07 o
   5  11   5      232.35      263.92     20.87 o
   6  11   5      143.59      182.02     19.09 o
   7  11   5      130.09      100.73     19.55 o
   8  11   5       10.40        0.00     18.88 o
   9  11   5       14.89        5.63     19.27 o
  10  11   5       10.55       18.39     19.62 o
  11  11   5        5.73       28.62     18.36 o
   0  12   5      565.94      579.05     18.30 o
   1  12   5      429.03      387.24     14.99 o
   2  12   5        7.04        3.14     13.68 o
   3  12   5       48.95       50.15     15.00 o
   4  12   5      149.53      184.44     18.32 o
   5  12   5      181.27      154.33     18.68 o
   6  12   5       28.72       37.10     17.00 o
   7  12   5       28.44       22.49     16.57 o
   8  12   5       11.82        0.00     18.75 o
   9  12   5       13.54       12.87     16.24 o
  10  12   5       16.92       12.89     20.13 o
   0  13   5       44.88       40.05     16.42 o
   1  13   5      117.79       92.38     16.56 o
   2  13   5      385.47      495.47     23.74 o
   3  13   5       52.99       65.34     16.90 o
   4  13   5       15.02        0.00     17.95 o
   5  13   5       60.57       50.14     19.93 o
   6  13   5       27.14        3.77     17.52 o
   7  13   5        6.32        0.01     17.51 o
   8  13   5       37.02       16.90     19.82 o
   9  13   5        7.68        0.01     19.34 o
   0  14   5       28.06       64.42     10.44 o
   1  14   5       10.73        0.00     15.61 o
   2  14   5       52.69       38.56     18.39 o
   3  14   5       63.45       33.27     19.27 o
   4  14   5      121.73      166.90     19.90 o
   5  14   5        6.13        4.64     18.10 o
   6  14   5       21.33        0.01     17.54 o
   7  14   5       15.34       17.07     17.65 o
   8  14   5        0.71       13.86     17.30 o
   9  14   5        0.86        0.01     21.04 o
   0  15   5      138.45      118.59     13.89 o
   1  15   5       25.38       45.54     16.32 o
   2  15   5       74.49       44.45     18.51 o
   3  15   5       17.81       29.65     16.29 o
   4  15   5       12.73        0.01     18.22 o
   5  15   5        8.89       29.53     15.37 o
   6  15   5        9.58       12.51     17.05 o
   7  15   5        4.71        0.01     18.88 o
   8  15   5        5.75       16.91     18.90 o
   0  16   5       54.25       28.67     20.54 o
   1  16   5       28.10        2.64     19.31 o
   2  16   5        2.13        0.01     18.14 o
   3  16   5       20.39        0.01     19.54 o
   4  16   5        0.30        0.01     17.56 o
   5  16   5        7.58        0.01     19.12 o
   6  16   5        8.49        0.01     18.13 o
   0  17   5       17.17        0.01     20.26 o
   1  17   5        6.42        0.01     17.58 o
   2  17   5        1.28        0.01     19.28 o
   3  17   5       24.73       41.43     11.31 o
   4  17   5        0.72        5.10     17.29 o
   5  17   5        1.71        0.01     19.51 o
   0  18   5        0.04        0.01     20.45 o
   1  18   5       11.13       33.32     12.22 o
   2  18   5       15.53       37.23     19.71 o
   0   0   6       57.20       85.79      8.55 o
   1   0   6      147.01      150.49      7.55 o
   2   0   6      115.74      187.45      8.60 o
   3   0   6       55.23       67.30      5.07 o
   4   0   6     2135.64     1963.94     21.07 o
   5   0   6      390.36      478.35     11.81 o
   6   0   6      129.02       99.99      6.66 o
   7   0   6        8.18        0.00     10.80 o
   8   0   6        1.23       20.50     13.08 o
   9   0   6      439.24      450.69     16.30 o
  10   0   6       87.64       93.00     11.58 o
  11   0   6        0.01        3.81     15.25 o
  12   0   6       13.20        0.00     20.27 o
  13   0   6        0.68       12.78     19.31 o
   0   1   6     6380.15     4877.33     31.91 o
   1   1   6     2117.20     1612.57     18.04 o
   2   1   6       63.16       42.01      4.56 o
   3   1   6     1095.19     1060.82     14.78 o
   4   1   6     1338.00     1466.59     18.24 o
   5   1   6      325.66      428.90     11.21 o
   6   1   6      368.69      407.97     11.57 o
   7   1   6      258.10      272.66     10.78 o
   8   1   6      213.60      236.37     11.97 o
   9   1   6       24.23       27.28     15.54 o
  10   1   6       25.90       34.05     16.05 o
  11   1   6       52.07       42.91     17.93 o
  12   1   6        3.17        0.00     19.72 o
  13   1   6        1.24        0.01     19.47 o
   0   2   6       54.49       48.17      7.10 o
   1   2   6      234.39      154.86      8.41 o
   2   2   6      176.61      243.12      7.65 o
   3   2   6     1300.72     1290.14     16.44 o
   4   2   6      521.29      483.17     10.74 o
   5   2   6      283.37      232.22      9.65 o
   6   2   6       75.07       95.51      6.81 o
   7   2   6      235.29      226.79      9.94 o
   8   2   6       15.19       10.91     13.82 o
   9   2   6      215.86      210.94     18.97 o
  10   2   6       12.76       21.40     15.50 o
  11   2   6        2.30        0.00     15.81 o
  12   2   6        0.43       21.91     10.00 o
  13   2   6        7.41        0.54     20.43 o
   0   3   6     1702.00     1402.14     15.45 o
   1   3   6      639.29      403.04      9.27 o
   2   3   6     1392.73     1250.99     15.14 o
   3   3   6      702.33      511.24     10.94 o
   4   3   6      414.49      401.83     11.23 o
   5   3   6      390.01      369.19     11.32 o
   6   3   6       86.08       93.84      7.95 o
   7   3   6       14.39        0.00     11.98 o
   8   3   6       59.96       60.15      9.51 o
   9   3   6      342.30      294.87     22.46 o
  10   3   6       39.98        0.00     18.62 o
  11   3   6       25.86       40.10      9.45 o
  12   3   6        0.34        0.01     19.19 o
  13   3   6        9.91       16.03     11.71 o
   0   4   6     5403.84     6639.44     36.06 o
   1   4   6      140.94      154.01      6.67 o
   2   4   6     4171.45     3611.31     27.15 o
   3   4   6      885.30      800.36     14.03 o
   4   4   6     1068.66      996.80     16.56 o
   5   4   6       30.61       23.13      6.32 o
   6   4   6       36.80       42.77      7.89 o
   7   4   6      109.99      111.56     14.02 o
   8   4   6       91.13       86.49     15.43 o
   9   4   6      168.82      157.04     17.56 o
  10   4   6        7.09        0.00     15.35 o
  11   4   6       14.98        0.00     18.08 o
  12   4   6       20.42       37.89     19.98 o
  13   4   6        0.37        0.01     20.65 o
   0   5   6     2945.07     3715.97     27.80 o
   1   5   6     3201.25     3370.14     26.85 o
   2   5   6     3176.89     3093.50     26.46 o
   3   5   6      135.76      177.61      7.70 o
   4   5   6        5.79        7.95      8.45 o
   5   5   6       16.33       10.53      9.80 o
   6   5   6      792.12      806.43     23.39 o
   7   5   6       37.30       24.20     12.90 o
   8   5   6      114.17      147.52     16.74 o
   9   5   6      154.31      153.13     19.32 o
  10   5   6       88.91       74.27     19.36 o
  11   5   6       24.71       14.56     20.56 o
  12   5   6       20.50       24.96     19.66 o
  13   5   6        1.06        0.01     22.69 o
   0   6   6      170.17      254.33      8.82 o
   1   6   6      693.93      874.65     14.65 o
   2   6   6     1536.39     1537.00     19.54 o
   3   6   6      223.93      193.83      8.57 o
   4   6   6       72.48       80.87     11.01 o
   5   6   6      409.68      279.19     15.62 o
   6   6   6      845.58      697.03     22.62 o
   7   6   6       18.93       22.93      6.91 o
   8   6   6       62.37       94.26     17.15 o
   9   6   6      132.40      111.67     19.91 o
  10   6   6       60.68       67.82     18.36 o
  11   6   6        5.30        0.00     18.62 o
  12   6   6       13.29        0.01     20.83 o
  13   6   6        2.94       17.87     19.73 o
   0   7   6     3436.48     4741.55     36.05 o
   1   7   6       40.64        0.00     13.80 o
   2   7   6       73.56       70.60      6.98 o
   3   7   6      291.51      378.48     11.29 o
   4   7   6       53.76       13.80     10.18 o
   5   7   6      356.91      238.19     17.34 o
   6   7   6       37.54       38.10     12.39 o
   7   7   6      168.84      185.66     17.25 o
   8   7   6      254.63      205.74     21.92 o
   9   7   6       39.20       51.16     17.15 o
  10   7   6       10.68        5.24     17.81 o
  11   7   6       25.39       32.99     17.88 o
  12   7   6        6.54       27.99     17.38 o
   0   8   6        0.06        0.00     10.02 o
   2   8   6       82.01      127.00      7.89 o
   3   8   6      957.12      891.57     17.72 o
   4   8   6      243.58      167.11     14.56 o
   5   8   6      201.50      181.26     14.75 o
   6   8   6      163.33      176.59     16.23 o
   7   8   6      179.24      191.39     19.86 o
   8   8   6      291.86      334.21     22.06 o
   9   8   6       73.36       45.74     19.37 o
  10   8   6       19.71       18.64     18.86 o
  11   8   6       16.47        0.00     21.16 o
  12   8   6        0.44        1.67     18.56 o
   0   9   6      205.42      223.82     10.37 o
   1   9   6      239.78      229.98     10.65 o
   2   9   6      175.15      173.15      9.32 o
   3   9   6       68.46       33.12     12.51 o
   4   9   6      179.73      150.72     15.70 o
   5   9   6      202.13      146.93     18.09 o
   6   9   6      251.03      291.00     21.88 o
   7   9   6      114.95       91.96     18.10 o
   8   9   6       93.82       55.74     20.48 o
   9   9   6        5.05        0.00     18.62 o
  10   9   6        1.78       16.61     16.88 o
  11   9   6        1.49        0.01     19.63 o
   0  10   6     1044.00     1254.76     22.05 o
   1  10   6      157.26      117.80      8.98 o
   2  10   6      173.75      218.43     10.33 o
   3  10   6      303.60      320.20     17.99 o
   4  10   6       11.32       16.83     13.07 o
   5  10   6       56.90       39.02     15.30 o
   6  10   6      140.39      137.29     19.67 o
   7  10   6      339.09      317.77     24.26 o
   8  10   6       88.08       70.48     20.77 o
   9  10   6       26.75       39.93     10.48 o
  10  10   6        9.95       19.88     17.29 o
  11  10   6       34.84       34.99     21.62 o
   0  11   6       16.16       30.26      8.35 o
   1  11   6      141.01      154.71     10.65 o
   2  11   6      109.63      120.19     15.41 o
   3  11   6      146.40      144.35     16.25 o
   4  11   6      230.39      238.39     19.36 o
   5  11   6       77.24       47.91     17.90 o
   6  11   6      473.05      467.09     27.49 o
   7  11   6       14.87       33.67     15.49 o
   8  11   6       39.35        0.00     19.33 o
   9  11   6       27.64        0.48     19.46 o
  10  11   6        2.88        0.01     19.11 o
   0  12   6       18.23        0.00     14.95 o
   1  12   6      204.54      227.55     12.06 o
   2  12   6       10.77       10.38     13.88 o
   3  12   6       28.14        1.03     16.26 o
   4  12   6       50.08       48.08     10.70 o
   5  12   6       24.82       18.67     16.70 o
   6  12   6       37.83       36.49     19.02 o
   7  12   6       92.91       69.97     20.96 o
   8  12   6       33.31       11.16     19.85 o
   9  12   6        2.56        2.53     19.42 o
  10  12   6        5.92        1.64     20.15 o
   0  13   6      107.89      133.24     19.86 o
   1  13   6       34.56        0.00     16.72 o
   2  13   6        4.84       12.38     15.28 o
   3  13   6      206.54      255.48     20.74 o
   4  13   6      138.12      129.52     20.44 o
   5  13   6       55.91       31.75     18.76 o
   6  13   6       65.38       53.21     18.97 o
   7  13   6        8.44        3.63     17.64 o
   8  13   6       40.32       48.81     20.97 o
   9  13   6        3.03       20.30     17.62 o
   0  14   6       53.53       35.72     19.23 o
   1  14   6       34.03       17.32     15.99 o
   2  14   6       61.39       61.12     16.89 o
   3  14   6       68.37       25.30     18.15 o
   4  14   6       42.34       67.18     20.10 o
   5  14   6       30.01       32.40     18.40 o
   6  14   6       11.16        0.01     16.56 o
   7  14   6       39.95       68.27     18.32 o
   8  14   6       12.96        1.57     20.49 o
   0  15   6       11.72        0.00     19.36 o
   1  15   6       28.72       24.86      9.90 o
   2  15   6       15.30       24.65     14.47 o
   3  15   6        4.05        0.01     16.23 o
   4  15   6       10.84        0.01     17.35 o
   5  15   6       15.83       19.49     17.12 o
   6  15   6       12.40        5.89     17.93 o
   7  15   6       13.75       37.73     11.85 o
   0  16   6       27.57        0.01     18.21 o
   1  16   6      111.98       69.69     21.49 o
   2  16   6       21.77        4.52     18.92 o
   3  16   6       28.90       31.32     17.60 o
   4  16   6        0.20       16.83      9.39 o
   5  16   6        4.18        0.01     19.60 o
   6  16   6       14.79       32.57     16.80 o
   0  17   6       18.80       20.26     19.40 o
   1  17   6        1.06        0.01     18.52 o
   2  17   6        4.47       11.73     18.31 o
   3  17   6        0.42        0.01     18.65 o
   4  17   6        3.48        0.01     20.38 o
   0  18   6        1.30        0.01     20.98 o
   1  18   6       12.34       35.98     19.01 o
   1   0   7     1670.65     1265.69     20.73 o
   2   0   7      716.16      902.78     16.38 o
   3   0   7     1214.27      819.07     13.71 o
   4   0   7     1661.93     1740.53     21.02 o
   5   0   7        1.05        0.00     10.59 o
   6   0   7        0.40        4.99      9.45 o
   7   0   7      197.29      174.33     10.25 o
   8   0   7        3.13        0.00     13.75 o
   9   0   7       81.98       95.28     10.23 o
  10   0   7       38.33       45.95     10.05 o
  11   0   7       22.08        0.00     18.28 o
  12   0   7        7.30        0.98     19.57 o
  13   0   7        5.46        7.09     19.69 o
   0   1   7     1584.76      996.30     18.15 o
   1   1   7     2306.98     2021.79     21.37 o
   2   1   7     2545.25     2546.75     22.71 o
   3   1   7     1636.52     1468.67     18.47 o
   4   1   7     2721.67     2626.70     25.54 o
   5   1   7      539.15      479.71     12.08 o
   6   1   7      167.30      215.60      9.23 o
   7   1   7      277.86      265.70     11.83 o
   8   1   7      289.77      353.17     13.54 o
   9   1   7       94.25       89.59     10.20 o
  10   1   7       36.97       42.26     16.26 o
  11   1   7        5.88       16.63     14.82 o
  12   1   7       12.26       31.53     16.66 o
  13   1   7       26.46       21.86     19.71 o
   0   2   7       39.70       74.47      8.36 o
   1   2   7      816.80     1012.41     17.24 o
   2   2   7     1451.15     1200.07     15.50 o
   3   2   7      239.11      279.74      9.20 o
   4   2   7      305.74      412.16     10.84 o
   5   2   7      229.73      239.13      9.46 o
   6   2   7      501.07      480.24     13.76 o
   7   2   7       10.40        0.00     12.11 o
   8   2   7       12.36        8.94     13.81 o
   9   2   7        6.58        0.00     14.45 o
  10   2   7       53.48       33.97     16.31 o
  11   2   7        9.07        0.00     18.45 o
  12   2   7        8.99        3.48     19.08 o
  13   2   7        1.02        0.01     19.54 o
   0   3   7       26.86       36.71      4.81 o
   1   3   7       38.00       38.59      4.52 o
   2   3   7      486.87      514.18     11.09 o
   3   3   7      670.76      716.69     13.01 o
   4   3   7      582.10      513.16     16.05 o
   5   3   7      228.06      283.03     14.85 o
   6   3   7      147.48      146.11     14.94 o
   7   3   7      111.47      158.55      9.77 o
   8   3   7      119.53      124.29     10.63 o
   9   3   7       52.60       41.68     16.78 o
  10   3   7       38.62       36.30     10.52 o
  11   3   7       17.18        0.00     17.76 o
  12   3   7        1.61        0.01     19.51 o
  13   3   7        8.51        0.01     23.15 o
   0   4   7      754.92      974.11     15.19 o
   1   4   7      402.81      392.17     10.12 o
   2   4   7     1515.12     1777.79     19.47 o
   3   4   7     1244.43     1128.47     16.77 o
   4   4   7      972.30     1000.23     17.26 o
   5   4   7      421.79      516.46     12.96 o
   6   4   7      364.57      405.61     12.97 o
   7   4   7      287.91      304.64     16.91 o
   8   4   7      117.85      140.63     18.94 o
   9   4   7       34.16       38.33      9.03 o
  10   4   7       44.58       60.76     10.83 o
  11   4   7        2.78       22.82     16.14 o
  12   4   7       23.80       46.52     18.37 o
  13   4   7       23.66       36.19     21.04 o
   0   5   7      117.94      198.18      8.59 o
   1   5   7       82.80       99.87      8.21 o
   2   5   7      131.38       94.29      7.20 o
   3   5   7      670.78      624.52     13.16 o
   4   5   7       94.71       87.96     11.73 o
   5   5   7       67.60       69.57     12.42 o
   6   5   7       97.77       88.80      9.60 o
   7   5   7      276.16      255.93     18.19 o
   8   5   7       58.31       52.28      8.66 o
   9   5   7        5.45       18.45     15.11 o
  10   5   7       31.10       22.72     18.27 o
  11   5   7       44.43       64.07     21.21 o
  12   5   7        3.84       10.44     18.24 o
  13   5   7       13.58        0.01     21.79 o
   0   6   7      212.74      211.65      9.06 o
   1   6   7      626.10      711.48     13.97 o
   2   6   7      983.00     1125.79     17.15 o
   3   6   7      413.98      396.10     11.94 o
   4   6   7      295.58      291.31     11.55 o
   5   6   7        6.68        0.26     13.12 o
   6   6   7      614.86      681.18     22.86 o
   7   6   7       24.13       22.66     13.40 o
   8   6   7       45.31       55.63     14.84 o
   9   6   7        2.26       17.18     15.04 o
  10   6   7        0.54        0.00     17.76 o
  11   6   7        3.70        0.00     19.94 o
  12   6   7        2.82        0.01     21.27 o
   0   7   7     1221.61     1085.12     18.22 o
   1   7   7       58.33       54.95      6.14 o
   2   7   7       12.70        9.33      4.59 o
   3   7   7       49.68       49.79      6.65 o
   4   7   7      578.03      534.47     15.13 o
   5   7   7       14.54        0.00     12.80 o
   6   7   7      236.34      256.53     16.81 o
   7   7   7       74.54       30.06     16.78 o
   8   7   7        0.00       26.47     14.15 o
   9   7   7       34.74       39.41     16.98 o
  10   7   7       23.17       24.72     16.67 o
  11   7   7        1.54        0.01     18.74 o
  12   7   7        4.56       16.53     18.11 o
   0   8   7        2.25       17.21     10.55 o
   2   8   7      106.93       69.59      7.25 o
   3   8   7       43.85       49.27      7.36 o
   4   8   7       16.54        0.00     12.47 o
   5   8   7       24.94       25.05     14.24 o
   6   8   7       27.97       13.12     14.91 o
   7   8   7        7.67        8.35     15.22 o
   8   8   7       27.14       15.80     18.32 o
   9   8   7        3.00       35.21      9.64 o
  10   8   7        3.30       14.02     15.98 o
  11   8   7        0.06       12.38     18.05 o
  12   8   7        6.05       35.28     18.46 o
   0   9   7       25.79       33.29     13.89 o
   1   9   7      121.19      119.14      8.68 o
   2   9   7      453.32      402.10     13.21 o
   3   9   7        8.24        2.53     12.03 o
   4   9   7      314.37      300.40     18.75 o
   5   9   7       61.11       39.40     15.52 o
   6   9   7      265.42      249.55     21.78 o
   7   9   7       10.57       25.00     16.64 o
   8   9   7       48.30       48.21     19.47 o
   9   9   7       68.60       70.74     19.84 o
  10   9   7       22.93       16.07     18.11 o
  11   9   7        4.34        0.01     21.48 o
   0  10   7        1.35        0.00     13.61 o
   1  10   7       31.34       40.61      6.98 o
   2  10   7       94.59      101.49      8.34 o
   3  10   7      275.68      261.63     12.57 o
   4  10   7      438.63      540.68     22.73 o
   5  10   7      163.17      177.56     18.86 o
   6  10   7      135.36      137.86     18.71 o
   7  10   7       38.55        0.00     19.17 o
   8  10   7        8.52       14.52     18.29 o
   9  10   7        4.88        0.01     18.19 o
  10  10   7        4.10        0.01     20.34 o
  11  10   7        0.05        0.56     20.78 o
   0  11   7       99.00       76.68      9.79 o
   1  11   7      162.21      152.07     12.55 o
   2  11   7      300.28      311.09     13.41 o
   3  11   7      110.69       98.56     16.69 o
   4  11   7       65.22       59.45     16.27 o
   5  11   7        4.39        0.00     18.33 o
   6  11   7      168.29       75.84     22.68 o
   7  11   7       56.76       61.13     17.95 o
   8  11   7       31.74       18.95     17.88 o
   9  11   7       17.20        0.01     19.82 o
  10  11   7        9.44       19.20     18.06 o
   0  12   7        7.74       20.12     12.73 o
   1  12   7      283.26      306.17     14.06 o
   2  12   7      294.22      317.95     20.81 o
   3  12   7       47.59       62.50     16.02 o
   4  12   7      104.69      131.49     17.55 o
   5  12   7      186.88      236.14     21.49 o
   6  12   7       52.92       24.37     19.06 o
   7  12   7       17.76       13.60     17.33 o
   8  12   7       12.42       14.31     17.91 o
   9  12   7       13.40       14.50     18.37 o
  10  12   7        6.35        3.92     20.86 o
   0  13   7       15.47        0.00     16.88 o
   1  13   7      149.10      171.37     13.81 o
   2  13   7       87.46       59.26     17.74 o
   3  13   7       49.36       50.63     18.12 o
   4  13   7       55.89       41.47     19.72 o
   5  13   7       43.26       62.50     18.84 o
   6  13   7        0.81        0.01     17.22 o
   7  13   7        5.28       15.39     16.18 o
   8  13   7       10.89        0.01     19.65 o
   9  13   7        6.96        2.73     20.98 o
   0  14   7       74.83       57.49     18.52 o
   1  14   7        8.74        0.00     17.53 o
   2  14   7       18.63        6.34     16.03 o
   3  14   7        6.81       25.23     15.70 o
   4  14   7       18.64        0.00     18.57 o
   5  14   7       18.24        5.33     17.26 o
   6  14   7        5.25       11.31     16.89 o
   7  14   7       26.51       54.56     18.16 o
   8  14   7       25.89        9.10     20.22 o
   0  15   7       11.85        0.00     18.08 o
   1  15   7        7.74        3.43     18.22 o
   2  15   7       42.06       38.66     15.96 o
   3  15   7       30.87       24.95     18.24 o
   4  15   7        4.79        0.01     17.73 o
   5  15   7       13.27       12.84     17.84 o
   6  15   7       12.34       26.16     18.43 o
   7  15   7       13.29       18.99     19.43 o
   0  16   7        0.65        0.01     18.27 o
   1  16   7       27.03       45.67     17.00 o
   2  16   7        8.31        8.81     17.35 o
   3  16   7       14.46        0.01     20.96 o
   4  16   7        2.71        0.01     20.94 o
   5  16   7        0.27        0.01     18.03 o
   0  17   7       39.05       35.93     20.81 o
   1  17   7        0.13       17.88     17.67 o
   2  17   7       18.07       35.67     11.66 o
   3  17   7       31.72       28.82     21.63 o
   4  17   7        4.90       22.85     17.57 o
   0   0   8     2725.73     1965.10     30.55 o
   1   0   8      166.86      197.90     11.94 o
   2   0   8       83.76       97.26      9.80 o
   3   0   8        1.67        0.00      8.40 o
   4   0   8        8.31        8.27      9.09 o
   5   0   8      198.00      295.63     10.18 o
   6   0   8       15.32       19.06      9.18 o
   7   0   8      131.71      155.23      9.13 o
   8   0   8        4.26        2.54     14.67 o
   9   0   8      238.82      298.22     14.45 o
  10   0   8       12.25        6.07     15.74 o
  11   0   8        3.46        5.41     17.87 o
  12   0   8        4.64       15.68     18.18 o
  13   0   8        0.89        0.01     22.42 o
   0   1   8      361.81      420.97     14.04 o
   1   1   8     1161.81     1111.45     19.47 o
   2   1   8      434.77      340.19      9.45 o
   3   1   8     1928.40     1792.22     21.77 o
   4   1   8      637.08      763.04     14.86 o
   5   1   8      278.88      243.27      9.69 o
   6   1   8      146.43      139.73      9.37 o
   7   1   8       15.38        0.86     11.78 o
   8   1   8       86.66       87.66     10.27 o
   9   1   8       53.22       35.71     16.91 o
  10   1   8        6.96       13.39     14.60 o
  11   1   8       59.31       50.24     11.41 o
  12   1   8        0.63        2.54     18.25 o
  13   1   8        3.98        0.01     22.29 o
   0   2   8     2302.75     2044.07     25.82 o
   1   2   8      682.05      613.79     15.30 o
   2   2   8       90.83       98.31      7.11 o
   3   2   8      339.29      420.02     10.91 o
   4   2   8      204.68      280.88      9.74 o
   5   2   8      300.82      343.90     11.35 o
   6   2   8       96.82       68.76      7.30 o
   7   2   8       54.71        0.00     15.85 o
   8   2   8      129.33      114.74     17.69 o
   9   2   8       57.80       87.21      9.89 o
  10   2   8        8.73        0.00     18.20 o
  11   2   8       40.32       54.61     10.91 o
  12   2   8        8.68       18.13     10.83 o
  13   2   8        4.73       37.88     18.38 o
   0   3   8     2198.47     2710.96     27.66 o
   1   3   8     2415.66     2331.86     23.58 o
   2   3   8       59.57       47.87      6.86 o
   3   3   8     1828.54     1641.24     21.05 o
   4   3   8       20.00       40.83     10.29 o
   5   3   8      137.27      145.01      8.04 o
   6   3   8      118.83      137.99      9.93 o
   7   3   8      215.48      238.45     11.84 o
   8   3   8      186.15      226.65     19.39 o
   9   3   8      141.23      149.58     18.68 o
  10   3   8       44.58        7.49     17.30 o
  11   3   8        4.18       26.79     15.17 o
  12   3   8       11.12        0.01     20.00 o
  13   3   8        0.36        0.01     21.98 o
   0   4   8      113.51       88.74      7.13 o
   1   4   8      724.55      806.01     14.43 o
   2   4   8      503.22      605.90     13.63 o
   3   4   8      474.71      556.03     13.00 o
   4   4   8      241.11      232.09      9.57 o
   5   4   8       13.39       10.37     10.93 o
   6   4   8       85.24      108.15      9.16 o
   7   4   8      372.93      364.48     19.94 o
   8   4   8      342.02      416.66     25.17 o
   9   4   8       33.57       42.27     10.57 o
  10   4   8        7.70        0.00     16.93 o
  11   4   8        7.59       26.85     16.09 o
  12   4   8       27.41        0.01     21.87 o
   0   5   8     3318.37     2850.78     27.81 o
   1   5   8      173.33      155.87      7.84 o
   2   5   8      233.05      220.49      9.18 o
   3   5   8       53.80       40.87      6.32 o
   4   5   8      312.27      283.87     15.25 o
   5   5   8      166.42      230.09     17.03 o
   6   5   8      447.10      499.68     22.09 o
   7   5   8      138.16      130.76     16.16 o
   8   5   8        4.61       17.34     15.09 o
   9   5   8       32.34       21.91     16.59 o
  10   5   8       33.74       32.66     17.77 o
  11   5   8       53.19       41.95     19.57 o
  12   5   8       11.93        0.01     21.47 o
   0   6   8      121.43      161.69      8.73 o
   1   6   8      280.73      206.80      9.75 o
   2   6   8      458.26      605.67     14.06 o
   3   6   8      372.71      298.60     11.59 o
   4   6   8       87.98       55.44     13.94 o
   5   6   8      712.36      754.25     24.02 o
   6   6   8      208.94      234.13     18.50 o
   7   6   8      237.72      205.10     18.48 o
   8   6   8        4.50        7.71     14.86 o
   9   6   8       24.08       29.58     17.81 o
  10   6   8        3.59        0.00     18.35 o
  11   6   8        9.16        0.01     19.78 o
  12   6   8       25.32        0.01     23.01 o
   0   7   8       97.74       77.51      7.83 o
   1   7   8        9.52       11.05      9.53 o
   2   7   8      166.27      180.19      9.07 o
   3   7   8       11.42        0.00     11.94 o
   4   7   8       53.05       96.28     13.96 o
   5   7   8      825.58     1049.08     28.53 o
   6   7   8       29.70       34.85     13.96 o
   7   7   8      112.67       96.95     17.25 o
   8   7   8      162.74      174.31     21.68 o
   9   7   8       51.98       43.34     17.62 o
  10   7   8       14.64        0.00     19.04 o
  11   7   8        1.08        3.58     18.24 o
  12   7   8        8.47       29.97     19.03 o
   0   8   8      405.63      520.00     14.26 o
   2   8   8       57.62       33.73      6.99 o
   3   8   8      174.53      193.76     11.43 o
   4   8   8      189.18      201.00     16.91 o
   5   8   8      259.64      354.40     18.84 o
   6   8   8      113.62      129.60     16.19 o
   7   8   8       31.58       28.33      8.54 o
   8   8   8       77.77       61.17     19.72 o
   9   8   8        7.22        0.00     19.08 o
  10   8   8        5.07        4.33     17.95 o
  11   8   8        3.36        3.71     19.97 o
   0   9   8      119.23      110.95      9.46 o
   1   9   8      237.96      337.35     12.47 o
   2   9   8       15.70       19.78     12.05 o
   3   9   8       87.55       54.74      8.65 o
   4   9   8      190.77      217.64     18.44 o
   5   9   8      239.24      256.90     20.61 o
   6   9   8       90.39       82.36     19.80 o
   7   9   8       73.60       79.44     17.11 o
   8   9   8        2.02        0.00     17.58 o
   9   9   8        2.55        8.73     16.42 o
  10   9   8       16.75        8.02     20.46 o
  11   9   8       14.76       21.48     19.63 o
   0  10   8      535.85      677.97     18.48 o
   1  10   8       58.86       23.05     14.63 o
   2  10   8      222.85      197.66     11.85 o
   3  10   8       76.84       63.05     16.51 o
   4  10   8       66.72       76.02     16.90 o
   5  10   8       67.09       61.13     16.77 o
   6  10   8       29.59       29.04     17.84 o
   7  10   8       16.43        4.04     15.52 o
   8  10   8       20.83       22.95     19.45 o
   9  10   8       42.90       29.85     19.75 o
  10  10   8        0.10        0.01     21.57 o
   0  11   8      409.05      407.73     16.04 o
   1  11   8      285.55      335.54     14.53 o
   2  11   8      248.11      283.30     13.44 o
   3  11   8        7.89        3.43     15.19 o
   4  11   8       43.59       47.26     15.37 o
   5  11   8       16.04        0.00     17.22 o
   6  11   8      149.18      100.67     20.77 o
   7  11   8       25.58       17.51     17.56 o
   8  11   8        0.63        0.01     18.13 o
   9  11   8       19.06       12.14     21.06 o
  10  11   8        0.44        3.29     20.16 o
   0  12   8        0.10        2.53     14.45 o
   1  12   8      124.37      113.50     10.62 o
   2  12   8      177.71      203.97     13.42 o
   3  12   8      159.08       98.97     19.60 o
   4  12   8      114.96      115.36     19.42 o
   5  12   8       44.95       53.57     19.15 o
   6  12   8       38.99       41.86     18.90 o
   7  12   8        3.47       14.03     15.09 o
   8  12   8        3.14        0.01     18.34 o
   9  12   8        0.59       19.15     17.53 o
   0  13   8       34.33       48.86      9.55 o
   1  13   8       16.09       10.68     16.58 o
   2  13   8       70.29       65.28     17.48 o
   3  13   8       97.84       95.39     18.86 o
   4  13   8       37.89       27.65     16.95 o
   5  13   8       25.37       20.10     18.67 o
   6  13   8       44.56       79.81     11.16 o
   7  13   8        1.95        0.01     17.50 o
   8  13   8       17.43        0.01     22.39 o
   0  14   8       75.71      139.12     20.79 o
   1  14   8        5.59        0.01     16.19 o
   2  14   8       12.27       17.25     14.99 o
   3  14   8        7.40        0.01     17.37 o
   4  14   8       11.86       37.63      9.29 o
   5  14   8        7.10        0.01     18.99 o
   6  14   8       38.70       35.40     18.49 o
   7  14   8       14.23       24.46     18.64 o
   0  15   8       61.05       18.93     20.42 o
   1  15   8       31.09       37.14     16.74 o
   2  15   8       11.63        6.64     17.41 o
   3  15   8        3.78       12.40     16.66 o
   4  15   8        3.23        0.01     18.53 o
   5  15   8        5.09        0.01     19.01 o
   6  15   8        6.64       11.37     18.50 o
   0  16   8        1.95        5.80     17.05 o
   1  16   8       12.69        0.01     18.37 o
   2  16   8        5.28       28.35      9.80 o
   3  16   8       15.11       19.21     18.16 o
   4  16   8       38.85       54.97     20.60 o
   5  16   8       17.47       31.91     19.44 o
   0  17   8        4.40        6.24     19.39 o
   1  17   8        9.07        6.63     20.61 o
   2  17   8        2.75       30.80     16.15 o
   3  17   8        2.23        0.01     20.52 o
   1   0   9       16.72       31.34      8.96 o
   2   0   9     1085.96      946.40     19.61 o
   3   0   9      160.94      181.73      8.15 o
   4   0   9        0.04        0.91      9.46 o
   5   0   9        4.33        0.00     10.16 o
   6   0   9       38.94       42.01      6.72 o
   7   0   9       22.60       30.24      7.51 o
   8   0   9       52.60       48.48      8.54 o
   9   0   9        1.03        0.00     14.42 o
  10   0   9        1.74        0.00     17.21 o
  11   0   9        0.03        0.01     16.93 o
  12   0   9       24.24        0.52     21.04 o
   0   1   9      191.82      304.32     12.87 o
   1   1   9      508.69      521.65     14.33 o
   2   1   9      277.57      258.83     12.87 o
   3   1   9      317.43      346.54     10.85 o
   4   1   9       44.17       43.08      6.69 o
   5   1   9      412.19      446.08     13.18 o
   6   1   9      259.27      283.40     11.48 o
   7   1   9       10.26       21.33     10.73 o
   8   1   9      135.89      153.32     10.61 o
   9   1   9       43.14       24.91     16.70 o
  10   1   9        5.64        0.00     17.60 o
  11   1   9        3.31       22.96     17.14 o
  12   1   9        5.26        0.01     22.12 o
   0   2   9        8.17        3.55      8.55 o
   1   2   9      225.21      161.67     10.85 o
   2   2   9      463.56      544.48     15.12 o
   3   2   9      103.09      102.03      7.05 o
   4   2   9      196.33      255.93     10.07 o
   5   2   9      147.37      177.53     10.34 o
   6   2   9       31.37       30.86      6.64 o
   7   2   9      384.43      383.48     13.82 o
   8   2   9        3.72        0.00     15.24 o
   9   2   9       21.79       27.44     15.81 o
  10   2   9       79.44       69.09     19.60 o
  11   2   9        1.60        0.01     17.49 o
  12   2   9        7.90        8.45     19.07 o
   0   3   9       17.15       25.02      8.92 o
   1   3   9      398.46      361.48     10.74 o
   2   3   9      332.19      364.96     10.89 o
   3   3   9       39.10       56.15      6.51 o
   4   3   9      148.53      154.94      8.67 o
   5   3   9       23.08       30.76      6.52 o
   6   3   9        2.40       16.50     11.65 o
   7   3   9       12.16       23.27     13.06 o
   8   3   9      282.15      253.18     21.12 o
   9   3   9       43.79       19.01     19.19 o
  10   3   9       34.77       32.44     17.81 o
  11   3   9       15.86       23.41     10.25 o
  12   3   9       18.52       14.95     20.87 o
   0   4   9        2.32       10.99      8.15 o
   1   4   9      101.24      117.43      7.85 o
   2   4   9      336.23      333.15     10.67 o
   3   4   9      117.54       89.89      7.33 o
   4   4   9       12.16       10.35      5.71 o
   5   4   9      114.39      135.22      9.48 o
   6   4   9     1536.39     1494.51     31.93 o
   7   4   9      420.04      393.89     22.06 o
   8   4   9       16.05       16.91     17.13 o
   9   4   9       87.37       65.10     19.01 o
  10   4   9       26.02        0.00     18.38 o
  11   4   9        7.33        0.01     18.78 o
  12   4   9        8.79        0.01     21.40 o
   0   5   9      126.38      155.91      7.93 o
   1   5   9      268.70      250.96     10.06 o
   2   5   9      135.92      111.56      7.36 o
   3   5   9      281.90      374.76     13.39 o
   4   5   9      520.93      487.09     19.04 o
   5   5   9      900.33      851.40     20.14 o
   6   5   9       50.44       34.73     18.26 o
   7   5   9      110.44       65.70     18.14 o
   8   5   9       15.22       21.86     15.98 o
   9   5   9      200.91      276.56     22.63 o
  10   5   9        4.20        0.01     17.38 o
  11   5   9       26.21       11.47     21.12 o
  12   5   9        8.70        0.01     21.38 o
   0   6   9      485.28      476.55     13.24 o
   1   6   9      387.24      320.15     11.40 o
   2   6   9      735.35      804.53     16.75 o
   3   6   9      280.20      233.07     11.42 o
   4   6   9       95.43      159.40     10.40 o
   5   6   9      379.88      365.56     21.13 o
   6   6   9      167.24      132.97     18.02 o
   7   6   9      121.83      121.59     17.46 o
   8   6   9        4.74       22.63     14.55 o
   9   6   9       82.57       96.98     19.82 o
  10   6   9        2.55        0.01     18.32 o
  11   6   9       11.32        0.01     19.02 o
  12   6   9        6.54        0.01     21.06 o
   0   7   9        6.09       19.33     12.43 o
   1   7   9      146.58      162.00      9.04 o
   2   7   9      151.75      147.83      9.27 o
   3   7   9      679.86      740.01     18.02 o
   4   7   9      145.64      170.17     15.90 o
   5   7   9       70.14       53.32     15.90 o
   6   7   9      156.08      155.47     18.59 o
   7   7   9       27.67       20.25     16.07 o
   8   7   9       30.84        0.00     18.49 o
   9   7   9       24.29       15.49     10.78 o
  10   7   9       26.96       13.45     19.33 o
  11   7   9       18.34        0.01     22.01 o
   0   8   9      461.62      507.20     17.54 o
   2   8   9       57.85       68.10      9.54 o
   3   8   9      162.51      183.59     12.03 o
   4   8   9      117.63      119.31     16.41 o
   5   8   9      279.06      255.20     21.60 o
   6   8   9       27.10       20.73     16.89 o
   7   8   9      126.28      149.22     18.69 o
   8   8   9        1.32        0.00     15.94 o
   9   8   9        8.07        8.20     18.43 o
  10   8   9        8.42       19.42     17.31 o
  11   8   9        1.64       15.86     18.70 o
   0   9   9      414.81      481.90     16.17 o
   1   9   9       31.94       19.66     14.15 o
   2   9   9      308.59      288.69     12.47 o
   3   9   9      259.73      278.51     13.63 o
   4   9   9      828.35      845.14     28.88 o
   5   9   9      236.55      185.18     20.27 o
   6   9   9      170.90      174.15     22.34 o
   7   9   9       40.09       39.81     17.07 o
   8   9   9        0.31        0.00     17.02 o
   9   9   9        0.60        0.01     18.62 o
  10   9   9       10.15        0.01     19.89 o
  11   9   9        8.38       15.88     20.59 o
   0  10   9        1.74       19.87     12.99 o
   1  10   9      347.44      406.11     15.22 o
   2  10   9      115.35      155.73     10.82 o
   3  10   9      190.18      225.75     20.05 o
   4  10   9       62.89       92.96     11.38 o
   5  10   9       41.83       23.75     16.88 o
   6  10   9       18.84       17.30     15.75 o
   7  10   9       15.01       12.16     16.08 o
   8  10   9        8.94       16.47     18.44 o
   9  10   9       25.33       16.92     18.51 o
  10  10   9        1.79        0.01     21.90 o
   0  11   9       86.32      110.26     10.38 o
   1  11   9       22.28        3.10     15.57 o
   2  11   9      178.76      193.17     12.68 o
   3  11   9      283.33      285.19     23.73 o
   4  11   9      164.52      133.56     20.07 o
   5  11   9      121.36       95.40     20.03 o
   6  11   9       29.26       12.09     16.62 o
   7  11   9       61.99       61.56     18.26 o
   8  11   9       11.21        0.01     19.21 o
   9  11   9        0.91       12.00     17.79 o
   0  12   9      112.95      109.73     13.08 o
   1  12   9       52.29       30.33     17.16 o
   2  12   9       73.62       87.83     17.70 o
   3  12   9        7.72        0.00     16.47 o
   4  12   9       53.89       26.03     19.26 o
   5  12   9        3.87        2.91     15.97 o
   6  12   9       10.68       24.80     16.78 o
   7  12   9        0.83        4.68     15.88 o
   8  12   9        5.34        3.04     18.26 o
   9  12   9       15.71       23.01     20.88 o
   0  13   9      228.66      295.49     17.65 o
   1  13   9       41.92       78.53     10.66 o
   2  13   9       58.16       65.96     18.93 o
   3  13   9       26.37       24.46      9.20 o
   4  13   9       20.27       53.98     17.74 o
   5  13   9        5.47        0.00     19.85 o
   6  13   9       31.73        9.88     18.35 o
   7  13   9        4.05       22.80     16.63 o
   8  13   9        0.98        9.09     18.43 o
   0  14   9        0.01       26.54     16.51 o
   1  14   9        4.81       40.93     14.05 o
   2  14   9       24.14        8.52     17.25 o
   3  14   9       25.71       47.92     10.23 o
   4  14   9        2.18        5.04     18.18 o
   5  14   9        0.91        0.01     17.95 o
   6  14   9        4.45        6.51     17.43 o
   7  14   9        2.09        0.53     19.51 o
   0  15   9       16.41       23.32     16.29 o
   1  15   9       46.60       65.67     10.88 o
   2  15   9       31.70       31.54     17.93 o
   3  15   9       16.22        6.17     18.64 o
   4  15   9        9.34       23.05     17.93 o
   5  15   9       22.54       42.37     18.49 o
   6  15   9       12.10        0.01     20.37 o
   0  16   9       17.06       13.98     19.13 o
   1  16   9       40.73       46.55     11.01 o
   2  16   9        2.08       27.56     16.37 o
   3  16   9       15.45       42.66     17.10 o
   4  16   9        0.77        0.53     18.84 o
   0  17   9       24.64       47.08     21.52 o
   1  17   9        2.52        0.01     21.18 o
   0   0  10      246.46      204.99     14.60 o
   1   0  10       71.58      110.64     11.46 o
   2   0  10      664.00      610.15     17.67 o
   3   0  10        0.15        0.00     10.71 o
   4   0  10      339.04      355.27     12.40 o
   5   0  10      150.96      150.83     10.06 o
   6   0  10        4.90        0.00     12.64 o
   7   0  10        0.07        0.00     13.32 o
   8   0  10       24.73       30.32     14.17 o
   9   0  10        0.13       16.07      9.16 o
  10   0  10        6.57        0.00     17.76 o
  11   0  10        3.95        0.49     19.56 o
  12   0  10        2.72        0.01     20.71 o
   0   1  10      316.83      378.50     13.99 o
   1   1  10      117.77      122.30     11.38 o
   2   1  10      166.34      131.55      8.35 o
   3   1  10       99.58      110.73     12.49 o
   4   1  10      125.39      124.20      8.58 o
   5   1  10       70.97       56.32      7.69 o
   6   1  10      131.55      106.04      9.87 o
   7   1  10       32.35       23.09      7.07 o
   8   1  10       44.51       31.48     15.25 o
   9   1  10       20.89       34.05      9.11 o
  10   1  10      162.93      184.44     13.73 o
  11   1  10       18.44       18.50     18.33 o
  12   1  10        2.94        0.01     22.57 o
   0   2  10        0.18        0.00     10.28 o
   1   2  10     1818.73     1546.34     25.84 o
   2   2  10       46.18       35.85      6.45 o
   3   2  10      289.00      291.05     10.33 o
   4   2  10      547.12      522.50     14.14 o
   5   2  10      478.62      556.98     15.86 o
   6   2  10      143.46      148.12      9.48 o
   7   2  10       27.96       12.12     16.07 o
   8   2  10       22.89       23.67     15.98 o
   9   2  10       13.22       19.18     15.42 o
  10   2  10       23.39       20.02     18.32 o
  11   2  10        9.07        0.98     19.02 o
  12   2  10        6.75        0.01     22.18 o
   0   3  10       53.59        2.96     10.99 o
   1   3  10      187.82      226.19     12.90 o
   2   3  10      171.06      137.24      8.15 o
   3   3  10      316.03      297.47     11.60 o
   4   3  10        2.38        0.00     10.89 o
   5   3  10      232.49      250.30     11.27 o
   6   3  10      140.11      154.21     17.51 o
   7   3  10       35.59       19.01     16.63 o
   8   3  10      183.48      184.78     19.69 o
   9   3  10      121.89      110.11     19.78 o
  10   3  10       42.67       54.56     10.97 o
  11   3  10        2.27        0.01     19.91 o
  12   3  10       17.72       24.86     21.71 o
   0   4  10        4.38        0.00     11.22 o
   1   4  10        0.54        0.00     10.35 o
   2   4  10      980.42      836.66     16.90 o
   3   4  10      115.53      134.00      8.30 o
   4   4  10      136.89      149.79      9.00 o
   5   4  10      234.59      244.94     18.10 o
   6   4  10      233.35      179.74     19.61 o
   7   4  10      360.92      370.67     23.16 o
   8   4  10       78.37      103.71     19.02 o
   9   4  10       20.21       39.46     15.79 o
  10   4  10       13.02        4.73     11.20 o
  11   4  10        7.13        0.01     21.08 o
  12   4  10       13.23        3.37     21.34 o
   0   5  10      353.71      367.53     12.08 o
   1   5  10      325.64      324.03     11.06 o
   2   5  10      146.68      124.40      8.58 o
   3   5  10       32.32       26.91      7.81 o
   4   5  10       50.65       42.49      7.06 o
   5   5  10      291.38      316.50     19.59 o
   6   5  10      170.27      182.82     18.15 o
   7   5  10      450.52      364.43     23.74 o
   8   5  10        3.89        1.55     17.59 o
   9   5  10       85.96       57.55     21.33 o
  10   5  10        4.26        4.23     17.33 o
  11   5  10       16.55       27.02     12.00 o
  12   5  10        3.57        0.01     21.78 o
   0   6  10       38.38       47.04      6.52 o
   1   6  10       25.42       19.64      6.14 o
   2   6  10        6.40        0.00     11.78 o
   3   6  10      183.46      165.77      9.96 o
   4   6  10        9.36        0.00     14.74 o
   5   6  10      520.33      548.14     16.74 o
   6   6  10       28.93        0.00     16.89 o
   7   6  10      149.82      169.27     18.69 o
   8   6  10      112.26       91.25     22.73 o
   9   6  10       31.01        8.36     19.37 o
  10   6  10        0.70        0.01     19.04 o
  11   6  10        5.96       29.17     12.03 o
   0   7  10       60.39       67.65      8.46 o
   1   7  10      194.68      189.29     10.49 o
   2   7  10      257.02      245.65     11.12 o
   3   7  10      279.90      317.16     13.31 o
   4   7  10       39.95       31.04      7.88 o
   5   7  10      225.35      277.49     19.32 o
   6   7  10      134.70      134.85     19.74 o
   7   7  10      126.87      137.85     18.96 o
   8   7  10        9.16        0.00     18.52 o
   9   7  10       53.85        5.92     20.48 o
  10   7  10       33.85       25.92     19.45 o
  11   7  10       13.01       24.03     19.72 o
   0   8  10        7.97        0.00     12.58 o
   1   8  10       70.28       81.69      9.70 o
   2   8  10       19.95        7.65     14.41 o
   3   8  10      262.49      320.08     13.81 o
   4   8  10      123.37      132.43     18.09 o
   5   8  10      155.77      168.96     17.28 o
   6   8  10       27.38       64.69     17.16 o
   7   8  10        0.89        0.00     16.81 o
   8   8  10       15.95        0.00     17.66 o
   9   8  10        5.79        0.01     18.65 o
  10   8  10        0.42        0.01     20.00 o
  11   8  10        1.45       21.50     19.17 o
   0   9  10      136.33      120.83     12.71 o
   1   9  10       63.24       75.62      9.23 o
   2   9  10       83.34       78.16      9.77 o
   3   9  10      202.36      242.66     12.74 o
   4   9  10      178.23      127.99     19.45 o
   5   9  10        0.56        2.89     15.24 o
   6   9  10       26.70       20.25     16.76 o
   7   9  10       55.95       68.21     19.12 o
   8   9  10        3.80        0.01     17.47 o
   9   9  10        3.88       29.12     15.52 o
  10   9  10       24.54       48.75     20.54 o
   0  10  10       17.47       22.41     15.81 o
   1  10  10       35.32       39.22      9.64 o
   2  10  10       21.97        0.00     16.46 o
   3  10  10      277.88      324.17     21.07 o
   4  10  10      181.83      161.20     21.01 o
   5  10  10        2.08        0.00     17.65 o
   6  10  10       59.52       29.19     19.93 o
   7  10  10        1.64        0.01     15.47 o
   8  10  10       29.05       27.56     18.02 o
   9  10  10        2.01        0.01     21.25 o
  10  10  10        0.56        0.01     19.77 o
   0  11  10      122.79      152.27     12.96 o
   1  11  10       93.55       90.59     11.26 o
   2  11  10      116.03      113.93     11.45 o
   3  11  10       58.03       38.83     16.70 o
   4  11  10      257.93      231.62     23.78 o
   5  11  10       12.04       24.01     15.60 o
   6  11  10       13.28        0.01     16.31 o
   7  11  10        0.33        0.46     16.73 o
   8  11  10        3.14       10.48     16.78 o
   9  11  10        4.61        0.01     18.99 o
   0  12  10       54.56       79.92     11.28 o
   1  12  10       37.07       27.89     16.35 o
   2  12  10       21.97        0.38     16.67 o
   3  12  10       41.09       15.31     18.10 o
   4  12  10       42.98       22.57     18.43 o
   5  12  10       43.11       38.52     18.66 o
   6  12  10        2.23        0.01     19.46 o
   7  12  10        3.74        2.91     18.85 o
   8  12  10       28.78       36.72     19.35 o
   0  13  10       74.54       81.44     12.97 o
   1  13  10       18.14        0.00     17.69 o
   2  13  10        7.25        0.00     17.40 o
   3  13  10        5.96        3.45     16.38 o
   4  13  10       24.58       30.76     18.32 o
   5  13  10        3.32       20.26     16.23 o
   6  13  10        9.68       11.71     17.89 o
   7  13  10        3.95        4.11     17.61 o
   0  14  10       29.91       36.22     19.15 o
   1  14  10       71.70       75.78     11.68 o
   2  14  10       46.26        0.00     19.54 o
   3  14  10       16.44       34.97     16.63 o
   4  14  10       55.29        0.00     21.98 o
   5  14  10       17.82        0.01     19.54 o
   6  14  10       25.69       33.65     19.27 o
   0  15  10        0.12        0.01     17.57 o
   1  15  10        0.36        0.01     19.76 o
   2  15  10       12.62        0.01     18.66 o
   3  15  10        5.75       24.08     16.95 o
   4  15  10        9.17       20.29     19.32 o
   5  15  10        7.28       21.89     16.50 o
   0  16  10        0.19        0.01     19.68 o
   1  16  10        8.44       42.32     11.87 o
   2  16  10        2.94        0.01     19.40 o
   3  16  10        2.43        0.01     21.50 o
   1   0  11      113.68       86.14     11.83 o
   2   0  11        6.17        0.00     11.56 o
   3   0  11      313.47      215.34     15.14 o
   4   0  11      632.06      763.16     17.82 o
   5   0  11       29.16       47.11      8.33 o
   6   0  11      359.33      363.10     14.54 o
   7   0  11       12.57       16.71      7.06 o
   8   0  11        3.14        0.37     15.55 o
   9   0  11        0.61        0.00     17.00 o
  10   0  11       10.71       21.15     16.62 o
  11   0  11       11.49        0.01     19.94 o
  12   0  11       49.14       21.32     24.83 o
   0   1  11      647.61      611.28     21.26 o
   1   1  11       37.70       12.53     11.26 o
   2   1  11      193.19      109.14     12.99 o
   3   1  11      146.43      128.17      8.23 o
   4   1  11      297.04      363.27     12.88 o
   5   1  11      126.97      155.99      9.95 o
   6   1  11      131.10      133.06     10.39 o
   7   1  11       32.47       22.05     15.57 o
   8   1  11       77.79      100.21     18.42 o
   9   1  11       15.27       19.98     17.89 o
  10   1  11       47.46       37.83     21.25 o
  11   1  11       16.56        0.01     21.06 o
  12   1  11        9.75       12.37     21.94 o
   0   2  11        0.78        0.00     12.25 o
   1   2  11       62.23       44.79     11.23 o
   2   2  11       12.35       11.28      9.84 o
   3   2  11       60.88       52.19     13.40 o
   4   2  11       91.68       97.19      8.40 o
   5   2  11       19.91        6.53     13.78 o
   6   2  11      151.19      136.44     11.89 o
   7   2  11      549.35      568.90     19.14 o
   8   2  11      208.26      222.00     21.32 o
   9   2  11      127.20      118.38     22.92 o
  10   2  11        6.63        0.00     19.31 o
  11   2  11        2.98        0.01     20.82 o
  12   2  11       43.13       64.58     23.38 o
   0   3  11     1887.51     1894.71     31.18 o
   1   3  11      126.95      161.45     13.43 o
   2   3  11      389.35      310.52     11.05 o
   3   3  11      647.09      596.35     15.88 o
   4   3  11      104.00      137.47     14.06 o
   5   3  11      151.70      161.41     15.92 o
   6   3  11      356.58      428.56     22.97 o
   7   3  11      177.60      167.78     19.47 o
   8   3  11       14.28        4.65     17.43 o
   9   3  11       29.34       50.05      9.64 o
  10   3  11       26.87       45.23     17.92 o
  11   3  11        8.65        0.01     19.87 o
  12   3  11        3.04        0.01     23.71 o
   0   4  11      112.77      135.37     14.33 o
   1   4  11       25.76       18.20     11.51 o
   2   4  11      137.91      177.34      9.74 o
   3   4  11      125.31      129.27      8.67 o
   4   4  11      239.22      208.15     11.64 o
   5   4  11      112.03      132.07     18.11 o
   6   4  11      156.24      154.99     17.84 o
   7   4  11      112.17      136.12     17.68 o
   8   4  11      140.54      153.57     21.83 o
   9   4  11       94.72       85.37     21.41 o
  10   4  11        5.00       21.18      9.79 o
  11   4  11       14.87        0.01     20.09 o
   0   5  11       50.30       36.53      7.80 o
   1   5  11        2.22        0.00     12.54 o
   2   5  11      378.88      351.87     12.97 o
   3   5  11       40.20       41.36      9.17 o
   4   5  11      675.84      769.04     18.92 o
   5   5  11       44.16       52.04     15.16 o
   6   5  11       86.12       85.65     18.87 o
   7   5  11      133.47       89.75     19.68 o
   8   5  11       27.45       20.88     16.12 o
   9   5  11        3.26        1.34     18.15 o
  10   5  11        4.78       20.59     17.49 o
  11   5  11        4.44       17.72     19.08 o
   0   6  11      264.85      294.95     12.22 o
   1   6  11      106.71       90.55      9.43 o
   2   6  11      368.20      337.99     13.69 o
   3   6  11      227.28      175.76     12.32 o
   4   6  11       71.78       50.34      9.75 o
   5   6  11       55.99       74.32     11.71 o
   6   6  11      117.79      158.93     18.02 o
   7   6  11        0.99        2.70     14.79 o
   8   6  11       37.87       43.90     17.06 o
   9   6  11       63.74       31.28     22.15 o
  10   6  11       16.43        7.05     19.98 o
  11   6  11       11.24        0.01     22.55 o
   0   7  11       41.41       45.74      8.83 o
   1   7  11      184.09      156.79     10.46 o
   2   7  11       17.06        3.87     13.39 o
   3   7  11      294.05      277.11     12.94 o
   4   7  11     1072.81     1099.02     33.74 o
   5   7  11      205.24      177.02     20.77 o
   6   7  11      158.26      147.39     18.82 o
   7   7  11       14.88       14.07      8.74 o
   8   7  11        6.77       17.04     15.93 o
   9   7  11        1.93        4.28     17.91 o
  10   7  11        7.44        9.85     19.60 o
  11   7  11        3.56        0.01     21.39 o
   0   8  11        2.52        0.00     13.07 o
   1   8  11       63.90       48.31      8.77 o
   2   8  11      396.02      399.12     16.25 o
   3   8  11      149.04      103.17     11.83 o
   4   8  11       34.64        0.00     17.16 o
   5   8  11        7.04        7.63     15.12 o
   6   8  11        1.28        0.00     15.96 o
   7   8  11       11.00       17.50     15.37 o
   8   8  11       14.74       19.07     18.01 o
   9   8  11       53.32       53.31     19.04 o
  10   8  11        7.26        1.07     18.82 o
   0   9  11       17.59        7.20     14.26 o
   1   9  11      205.80      253.78     13.25 o
   2   9  11      285.59      279.32     15.76 o
   3   9  11      134.45      148.51     12.02 o
   4   9  11       57.03       37.32     16.57 o
   5   9  11      126.40      121.13     18.73 o
   6   9  11       67.40       42.71     10.15 o
   7   9  11        6.94       24.39     14.68 o
   8   9  11       11.41        0.01     19.55 o
   9   9  11       20.98       29.27     19.05 o
  10   9  11        9.63       26.67     19.86 o
   0  10  11       84.83       89.37     11.35 o
   1  10  11       37.39        0.00     17.96 o
   2  10  11      178.07      175.43     12.75 o
   3  10  11       28.11       13.80     16.50 o
   4  10  11       33.64       25.59     19.37 o
   5  10  11       48.41       70.89     18.96 o
   6  10  11       25.54       10.76     16.14 o
   7  10  11        5.42        6.85     16.87 o
   8  10  11        4.42        0.01     20.16 o
   9  10  11        5.95       26.77     19.81 o
   0  11  11      229.82      357.53     17.58 o
   1  11  11       34.95        0.00     19.03 o
   2  11  11       15.96        0.00     15.65 o
   3  11  11        6.36        0.00     16.45 o
   4  11  11       21.87       25.92     16.88 o
   5  11  11       76.56       80.55     20.66 o
   6  11  11        5.62        0.01     16.84 o
   7  11  11        7.97        0.48     17.44 o
   8  11  11       11.02        0.01     18.06 o
   0  12  11       49.45       45.21     10.35 o
   1  12  11       71.63       66.08     11.39 o
   2  12  11       11.95        0.00     18.15 o
   3  12  11       32.97        5.49     16.59 o
   4  12  11       18.24        7.43     17.37 o
   5  12  11       21.81        7.68     19.26 o
   6  12  11        3.30        0.01     19.12 o
   7  12  11        3.60        0.01     19.23 o
   8  12  11        0.40        0.01     20.32 o
   0  13  11        8.63        4.00     17.07 o
   1  13  11        4.82        6.08     16.55 o
   2  13  11       27.48       32.32     18.05 o
   3  13  11        9.69       11.24     16.67 o
   4  13  11        2.13        0.01     18.27 o
   5  13  11       25.45       15.82     18.39 o
   6  13  11        9.58       18.26     17.83 o
   7  13  11        6.45        4.79     18.95 o
   0  14  11       24.16       12.72     17.67 o
   1  14  11        1.08        0.01     16.90 o
   2  14  11        1.55        0.01     18.03 o
   3  14  11        0.34        2.87     17.64 o
   4  14  11        3.62       19.79     17.00 o
   5  14  11        2.09        0.01     19.17 o
   0  15  11        3.65        0.01     19.76 o
   1  15  11       20.22        8.88     21.04 o
   2  15  11        0.16        0.01     18.77 o
   3  15  11        2.43        0.01     19.81 o
   4  15  11       22.01       41.53     12.78 o
   0  16  11        1.85       13.39     20.07 o
   1  16  11        3.91        0.01     20.74 o
   0   0  12       22.16        9.81     12.08 o
   1   0  12        0.87       30.49      9.83 o
   2   0  12      141.12      173.37     13.78 o
   3   0  12      705.16      734.53     17.79 o
   4   0  12      305.95      251.98     11.98 o
   5   0  12       15.46        0.00     14.69 o
   6   0  12       85.31       76.08      9.36 o
   7   0  12       24.26       23.02     14.59 o
   8   0  12       18.25       16.58     16.23 o
   9   0  12       59.45       54.97     11.27 o
  10   0  12       94.13       72.29     23.46 o
  11   0  12        4.64        8.45     18.86 o
   0   1  12      256.25      259.49     18.48 o
   1   1  12      258.21      181.86      9.57 o
   2   1  12      259.97      285.38     15.96 o
   3   1  12        3.77        0.00     12.49 o
   4   1  12       60.13       73.94      8.31 o
   5   1  12       16.22       15.84      7.81 o
   6   1  12       28.16       26.25     15.16 o
   7   1  12      147.78      145.79     12.71 o
   8   1  12       26.32       20.18     18.48 o
   9   1  12        4.73        9.20     18.07 o
  10   1  12        2.87        0.01     18.93 o
  11   1  12       33.71       34.38     22.29 o
   0   2  12        7.42        0.00     13.12 o
   1   2  12      259.44      186.34     16.05 o
   2   2  12      405.87      445.85     18.79 o
   3   2  12      125.49      120.69      9.81 o
   4   2  12      219.00      246.11     13.75 o
   5   2  12       84.22       48.97     16.08 o
   6   2  12       77.63      116.20     16.63 o
   7   2  12       12.55       28.89     15.26 o
   8   2  12       90.30       93.32     12.08 o
   9   2  12       95.32       82.60     21.94 o
  10   2  12        9.44        0.00     21.92 o
  11   2  12        5.73        0.01     22.22 o
   0   3  12       99.10       93.06     14.65 o
   1   3  12      301.13      229.60     10.86 o
   2   3  12      168.90      170.75     10.38 o
   3   3  12      142.17      147.42      9.63 o
   4   3  12      255.42      245.47     13.00 o
   5   3  12       14.17        0.00     15.60 o
   6   3  12        3.72        0.00     15.96 o
   7   3  12      424.02      475.41     26.07 o
   8   3  12       17.56        8.60     18.05 o
   9   3  12       34.58        3.14     18.88 o
  10   3  12        3.99        7.89     18.03 o
  11   3  12       12.04        0.01     21.49 o
   0   4  12       37.68       35.18     14.79 o
   1   4  12       95.33      100.30     14.58 o
   2   4  12       65.48       94.49      8.97 o
   3   4  12       91.16       56.25      9.76 o
   4   4  12      125.36       97.76     10.36 o
   5   4  12       88.25      101.17      9.64 o
   6   4  12      215.30      215.17     13.55 o
   7   4  12       30.56       36.49     10.22 o
   8   4  12       80.54       93.45     20.54 o
   9   4  12        4.33        1.37     17.20 o
  10   4  12        6.41        7.53     18.54 o
  11   4  12        1.69       12.62     19.88 o
   0   5  12       81.09      112.45      9.87 o
   1   5  12      877.75      832.38     19.26 o
   2   5  12      130.05      139.44     10.71 o
   3   5  12      201.28      191.34     11.59 o
   4   5  12       16.55        1.94     15.66 o
   5   5  12      102.19      131.75     18.04 o
   6   5  12       11.80       22.33     15.28 o
   7   5  12       96.96       71.37     19.80 o
   8   5  12       18.25       31.43     10.37 o
   9   5  12        0.03        0.01     18.66 o
  10   5  12       11.52        6.66     19.52 o
  11   5  12        4.01       10.62     18.02 o
   0   6  12       24.40        0.00     13.99 o
   1   6  12       12.45       17.24     13.37 o
   2   6  12       92.16      103.63      9.76 o
   3   6  12      659.62      613.50     18.52 o
   4   6  12      218.47      268.28     20.96 o
   5   6  12      161.49      172.78     19.28 o
   6   6  12      217.05      261.18     20.55 o
   7   6  12        8.05        9.35     14.90 o
   8   6  12       38.81       53.59     10.25 o
   9   6  12       22.69       36.45     11.27 o
  10   6  12        7.86        2.63     19.76 o
   0   7  12       11.39        0.00     13.95 o
   1   7  12       70.66       97.94     12.18 o
   2   7  12       87.64       76.75     10.53 o
   3   7  12       21.42        5.38     16.11 o
   4   7  12       29.52        0.00     17.61 o
   5   7  12       72.19       44.72     18.26 o
   6   7  12        2.91        0.00     15.68 o
   7   7  12       28.60       38.97      8.07 o
   8   7  12        2.45        0.00     19.60 o
   9   7  12        4.26        5.47     17.08 o
  10   7  12       21.01       46.46     11.58 o
   0   8  12       24.95       18.30     14.62 o
   1   8  12      316.60      348.07     15.27 o
   2   8  12       56.37       12.44     16.80 o
   3   8  12      127.38      144.90     11.77 o
   4   8  12       15.77        0.37     17.47 o
   5   8  12       20.08        7.70     15.01 o
   6   8  12       14.05       15.62     17.91 o
   7   8  12       26.41       50.80     15.34 o
   8   8  12        0.50        0.01     18.32 o
   9   8  12        1.75       27.82     16.65 o
  10   8  12        2.45        4.46     19.63 o
   0   9  12       80.06       82.73     11.60 o
   1   9  12       13.33       31.27     15.86 o
   2   9  12       67.41       53.86      9.72 o
   3   9  12       45.41       75.71      9.84 o
   4   9  12       30.30       19.76     15.41 o
   5   9  12        2.71        0.00     16.56 o
   6   9  12       49.59       20.23     19.52 o
   7   9  12        9.24        0.01     18.51 o
   8   9  12       10.66        0.01     19.60 o
   9   9  12       10.68        0.01     20.65 o
   0  10  12        7.11        0.00     16.12 o
   1  10  12       49.53       29.29     17.99 o
   2  10  12        2.03        0.00     15.63 o
   3  10  12       22.22       39.83      9.98 o
   4  10  12       80.82       99.41     19.03 o
   5  10  12        1.39        0.01     16.73 o
   6  10  12       23.11       27.56     18.03 o
   7  10  12       14.07        0.01     19.50 o
   8  10  12       19.74       55.71     13.12 o
   0  11  12      108.92      144.66     12.89 o
   1  11  12       11.71       22.20     17.10 o
   2  11  12       39.21       53.59      9.59 o
   3  11  12       47.03       39.68     15.54 o
   4  11  12       36.76       64.88     17.25 o
   5  11  12        5.60        0.01     18.19 o
   6  11  12        8.24        0.01     18.47 o
   7  11  12        6.80       19.03     18.45 o
   8  11  12        5.09       18.89     19.64 o
   0  12  12        0.85       21.91     16.91 o
   1  12  12       23.12        0.00     19.87 o
   2  12  12       20.13       11.86     17.51 o
   3  12  12       29.20       31.47     16.89 o
   4  12  12        3.04        0.01     18.67 o
   5  12  12        2.37        0.01     17.72 o
   6  12  12       26.70       20.02     19.65 o
   7  12  12        0.09       13.14     16.24 o
   0  13  12        0.48        0.01     18.30 o
   1  13  12        8.36        0.46     19.31 o
   2  13  12       22.71       21.61     18.23 o
   3  13  12        4.62       20.70     15.35 o
   4  13  12        4.91       15.06     16.62 o
   5  13  12       11.39        0.01     19.27 o
   6  13  12       16.67       35.75     10.93 o
   0  14  12        1.62        0.01     19.48 o
   1  14  12       21.16       25.32     11.54 o
   2  14  12        8.31        0.01     20.23 o
   3  14  12       28.70       19.99     19.42 o
   4  14  12        5.72        0.01     19.86 o
   0  15  12        0.03        0.01     19.02 o
   1  15  12        6.18        0.01     19.42 o
   2  15  12        0.98        9.22     17.89 o
   1   0  13      111.09      106.95     14.12 o
   2   0  13        7.23        0.00     13.77 o
   3   0  13      231.63      229.91     17.31 o
   4   0  13      478.60      500.61     16.64 o
   5   0  13      305.66      405.69     16.22 o
   6   0  13       49.22       21.19     16.46 o
   7   0  13        0.02        0.00     15.61 o
   8   0  13        4.28       26.34     15.21 o
   9   0  13        0.04       24.88     16.12 o
  10   0  13       23.79       40.46     20.10 o
  11   0  13        8.73        0.01     20.73 o
   0   1  13        2.99        0.00     12.50 o
   1   1  13        8.87        9.65     11.23 o
   2   1  13       13.94       16.91     12.77 o
   3   1  13       18.69        0.30     14.10 o
   4   1  13      112.14       99.03     10.86 o
   5   1  13       23.98       37.80      9.02 o
   6   1  13      234.11      197.97     21.57 o
   7   1  13       79.16       68.59     10.03 o
   8   1  13       13.55       15.93     17.22 o
   9   1  13       10.49       22.01     10.11 o
  10   1  13       22.04       37.02     19.33 o
  11   1  13       23.24        0.01     23.41 o
   0   2  13      152.35      172.14     16.20 o
   1   2  13       16.65       28.09     13.37 o
   2   2  13       50.49       47.37     14.98 o
   3   2  13      281.08      286.57     13.00 o
   4   2  13       69.19       40.06     16.71 o
   5   2  13      148.01      178.02     12.69 o
   6   2  13       99.29       53.98     18.84 o
   7   2  13       50.26       10.25     19.30 o
   8   2  13        4.89        0.00     17.28 o
   9   2  13       14.53        7.45     18.32 o
  10   2  13       10.94        9.71     20.12 o
  11   2  13        0.71        1.11     20.02 o
   0   3  13       48.26       54.56     15.40 o
   1   3  13      107.55       60.29     16.32 o
   2   3  13      149.19      153.16     10.38 o
   3   3  13      125.58      107.91     10.16 o
   4   3  13       30.44       26.97     15.57 o
   5   3  13       68.30       37.52     17.02 o
   6   3  13      184.00      145.68     19.05 o
   7   3  13      148.96      140.35     12.95 o
   8   3  13       80.46      125.66     20.78 o
   9   3  13        9.33        5.66     18.15 o
  10   3  13       36.10       56.86     19.75 o
  11   3  13        4.79        0.01     23.20 o
   0   4  13     1098.94     1003.85     29.40 o
   1   4  13      127.82      136.82     16.76 o
   2   4  13       90.65       89.84      9.13 o
   3   4  13      186.62      199.57     12.80 o
   4   4  13       15.50       19.55     14.99 o
   5   4  13      106.29       58.93     18.62 o
   6   4  13       15.30       15.93     15.88 o
   7   4  13       27.18       40.77     15.37 o
   8   4  13       51.02       70.23     11.56 o
   9   4  13       22.43        9.62     17.81 o
  10   4  13       19.31       13.14     18.84 o
   0   5  13        0.56        0.00     15.79 o
   1   5  13       84.69      115.71     10.01 o
   2   5  13      705.24      771.79     20.78 o
   3   5  13      113.45      105.63     11.48 o
   4   5  13      150.58      142.12     18.22 o
   5   5  13       83.05       53.27     20.64 o
   6   5  13        4.24        5.46     15.75 o
   7   5  13      119.37      132.96     11.90 o
   8   5  13       36.27       42.77     17.82 o
   9   5  13        2.66        0.01     19.47 o
  10   5  13        0.75        0.01     21.51 o
   0   6  13      666.72      624.99     25.86 o
   1   6  13       67.04       81.56     10.96 o
   2   6  13       34.68       49.51      8.51 o
   3   6  13      555.47      619.32     20.15 o
   4   6  13       45.98       46.09     18.63 o
   5   6  13       83.19       55.94     18.04 o
   6   6  13       34.64       29.79     17.57 o
   7   6  13        0.54        0.01     16.53 o
   8   6  13        7.37       30.86     16.44 o
   9   6  13        3.12        0.01     19.57 o
  10   6  13       15.65       25.81     19.62 o
   0   7  13        8.54        0.00     15.09 o
   1   7  13      261.15      289.53     15.04 o
   2   7  13       77.17       59.41      9.74 o
   3   7  13       19.89       17.64     15.35 o
   4   7  13      130.40      129.69     18.99 o
   5   7  13       23.88        7.53     18.50 o
   6   7  13       39.32       40.73      9.97 o
   7   7  13       13.39       25.78     16.86 o
   8   7  13       11.68       31.35     16.32 o
   9   7  13       12.31        1.04     19.77 o
   0   8  13       30.26       19.60     15.65 o
   1   8  13       33.15       24.78     16.12 o
   2   8  13      160.51      158.83     11.96 o
   3   8  13       38.05       50.90     10.22 o
   4   8  13      108.94       72.07     18.35 o
   5   8  13       27.41       16.73     16.48 o
   6   8  13       24.66       37.46     10.31 o
   7   8  13        6.55        0.01     17.45 o
   8   8  13       21.95        4.99     19.78 o
   9   8  13        4.90        0.01     21.19 o
   0   9  13        6.99        0.00     18.99 o
   1   9  13      140.80      187.18     13.46 o
   2   9  13       52.37       84.15     10.72 o
   3   9  13       13.18        0.00     16.77 o
   4   9  13        7.63        8.62     17.08 o
   5   9  13      112.40      125.38     20.54 o
   6   9  13       50.59       85.40     10.87 o
   7   9  13       15.15        0.01     18.90 o
   8   9  13        9.22        0.01     20.75 o
   0  10  13       65.75       89.37     12.77 o
   1  10  13       28.05       31.92      9.99 o
   2  10  13        8.14        0.00     17.40 o
   3  10  13       18.31       20.45     17.21 o
   4  10  13       47.32       23.77     19.64 o
   5  10  13       38.07       27.24     18.80 o
   6  10  13        3.09        0.01     18.89 o
   7  10  13       33.41       36.54     20.77 o
   8  10  13       17.04       38.30     19.68 o
   0  11  13        0.47        6.53     14.99 o
   1  11  13       31.64       36.34      9.83 o
   2  11  13        0.72        0.01     15.42 o
   3  11  13        2.59        0.01     16.85 o
   4  11  13        8.16       22.17      9.14 o
   5  11  13       65.74       46.00     21.85 o
   6  11  13        7.04       23.40     18.81 o
   7  11  13        1.58        0.01     19.47 o
   0  12  13        7.40       40.55     10.30 o
   1  12  13        3.98       12.62     16.55 o
   2  12  13        0.41        0.01     19.22 o
   3  12  13        7.75        0.01     18.27 o
   4  12  13        1.42        0.01     19.19 o
   5  12  13       12.94        7.43     18.29 o
   6  12  13        1.42       22.50     16.57 o
   0  13  13       26.44        0.01     20.50 o
   1  13  13       11.64       26.28     17.53 o
   2  13  13        1.54        0.01     18.59 o
   3  13  13        0.28        0.01     17.46 o
   4  13  13        1.34        0.01     10.88 o
   5  13  13       25.34       10.44     21.52 o
   0  14  13        0.78       21.13     17.70 o
   1  14  13       10.96        8.09     18.48 o
   2  14  13        3.93        0.01     20.27 o
   3  14  13        6.51        0.01     23.14 o
   0   0  14        0.61       14.68     12.79 o
   1   0  14       21.35       62.80     13.81 o
   2   0  14      145.93      131.42     17.37 o
   3   0  14        2.39        0.00     16.49 o
   4   0  14       17.89       10.68     17.29 o
   5   0  14       88.22      106.24     11.00 o
   6   0  14       67.89       48.78      9.87 o
   7   0  14       38.56       20.33     18.27 o
   8   0  14       32.40       31.02     20.36 o
   9   0  14       14.69       12.15     18.79 o
  10   0  14       51.93       75.85     11.99 o
   0   1  14        4.24        0.00     13.39 o
   1   1  14      205.94      165.65     17.09 o
   2   1  14       97.04       61.37     15.81 o
   3   1  14       77.64      140.78     10.85 o
   4   1  14      240.42      240.23     14.72 o
   5   1  14       19.42        0.00     18.45 o
   6   1  14       32.69       38.99     17.99 o
   7   1  14       25.73       20.38     16.53 o
   8   1  14        4.78        0.00     19.39 o
   9   1  14       46.40       65.50     12.32 o
  10   1  14        2.88        0.01     20.13 o
   0   2  14       56.16       29.51     15.18 o
   1   2  14       75.43       76.18     17.40 o
   2   2  14      183.85      175.64     17.58 o
   3   2  14       51.31       33.01     16.87 o
   4   2  14       10.53       14.31     15.81 o
   5   2  14       29.78        1.11     17.23 o
   6   2  14      105.93      136.83     12.42 o
   7   2  14       46.01       62.53     18.24 o
   8   2  14        1.16       17.14     18.04 o
   9   2  14       39.67       26.04     20.80 o
  10   2  14        8.26       11.27     20.51 o
   0   3  14      126.52      104.10     18.94 o
   1   3  14       14.76        0.00     14.65 o
   2   3  14        6.40        0.00     14.66 o
   3   3  14      200.24      241.02     13.03 o
   4   3  14       10.40        0.00     15.98 o
   5   3  14       11.17        0.00     15.94 o
   6   3  14       51.83       48.32     19.17 o
   7   3  14       62.23       64.63     16.64 o
   8   3  14        9.76       16.90     17.38 o
   9   3  14       19.08       14.90     19.44 o
  10   3  14        1.08        0.01     23.49 o
   0   4  14       10.11        0.00     16.12 o
   1   4  14      332.99      301.28     20.16 o
   2   4  14      145.29      115.56     19.27 o
   3   4  14       80.83       74.54     10.21 o
   4   4  14       24.56       25.40     15.18 o
   5   4  14       78.91       87.81     19.52 o
   6   4  14       88.55       94.71     19.43 o
   7   4  14       10.26        5.19     15.44 o
   8   4  14       15.65        6.11     18.83 o
   9   4  14        8.71        6.08     18.48 o
  10   4  14        4.91       30.86     17.82 o
   0   5  14      457.04      526.49     17.72 o
   1   5  14       99.73       93.99     11.24 o
   2   5  14       93.98      107.15     14.09 o
   3   5  14      124.34      119.63     11.35 o
   4   5  14       30.66       29.47     16.30 o
   5   5  14       15.52       26.90     16.11 o
   6   5  14       29.06       32.78     16.80 o
   7   5  14        1.43        0.01     17.38 o
   8   5  14        3.08        8.17     17.37 o
   9   5  14       10.91        8.27     19.71 o
   0   6  14      322.43      310.33     23.65 o
   1   6  14       33.80       40.87     15.68 o
   2   6  14        6.16       18.08     14.22 o
   3   6  14      159.22      172.79     12.28 o
   4   6  14      104.39       75.17     10.92 o
   5   6  14        2.84       15.94     15.06 o
   6   6  14       12.31        0.01     17.06 o
   7   6  14       10.37        9.18      9.60 o
   8   6  14       17.34        0.01     20.46 o
   9   6  14        5.52       25.47     17.59 o
   0   7  14       94.43      113.33     12.18 o
   1   7  14      166.96      151.76     13.08 o
   2   7  14       63.59       94.90     10.89 o
   3   7  14        6.35       16.95     15.71 o
   4   7  14        0.83        0.00     16.50 o
   5   7  14        2.92        0.00     16.62 o
   6   7  14       10.53       13.27     16.25 o
   7   7  14        2.81       15.02     16.48 o
   8   7  14        3.09        0.01     18.27 o
   9   7  14        2.32        8.18     18.77 o
   0   8  14       99.81       83.11     10.73 o
   1   8  14        4.82       11.69     15.39 o
   2   8  14       70.94      103.21     11.22 o
   3   8  14      314.19      356.47     17.55 o
   4   8  14       46.54       61.26     18.67 o
   5   8  14       19.00       17.31     17.95 o
   6   8  14       20.19       30.32     18.53 o
   7   8  14        2.41        0.01     19.58 o
   8   8  14        1.64        0.01     19.83 o
   0   9  14       40.82       24.96     10.09 o
   1   9  14        5.69        3.68     15.87 o
   2   9  14        0.86        0.01     15.95 o
   3   9  14       14.77        0.00     18.44 o
   4   9  14       82.28       86.21     20.18 o
   5   9  14        3.75        0.01     18.30 o
   6   9  14       11.71        1.91     19.45 o
   7   9  14        0.95        0.01     19.50 o
   8   9  14        7.25        7.61     20.71 o
   0  10  14      116.67      112.19     12.56 o
   1  10  14       14.54       24.43     16.58 o
   2  10  14        7.54        0.84     15.67 o
   3  10  14        1.37        0.01     16.05 o
   4  10  14       24.13       24.21     18.17 o
   5  10  14       14.61        0.01     19.97 o
   6  10  14       15.36        7.99     20.01 o
   7  10  14        6.62        0.01     19.49 o
   0  11  14       51.78       31.79     17.90 o
   1  11  14       11.35        5.42     17.72 o
   2  11  14        3.70        0.89     16.67 o
   3  11  14        5.21       29.64      8.16 o
   4  11  14       36.12        0.01     21.64 o
   5  11  14        2.60        0.01     19.42 o
   6  11  14        9.96       13.58     20.21 o
   0  12  14        0.50        9.23     16.75 o
   1  12  14        2.25        0.01     17.54 o
   2  12  14        0.09        0.01     18.12 o
   3  12  14        1.05        0.01     17.14 o
   4  12  14        2.77        3.03     17.55 o
   5  12  14        4.46        0.01     21.08 o
   0  13  14        2.84        0.01     19.43 o
   1  13  14       13.23       10.04     19.58 o
   2  13  14       20.35        0.01     19.57 o
   3  13  14        0.41       17.58     16.55 o
   1   0  15       50.24       26.05     15.63 o
   2   0  15       58.00       53.11     16.80 o
   3   0  15      115.12      142.43     18.74 o
   4   0  15      230.97      210.32     13.32 o
   5   0  15        1.56        0.00     16.13 o
   6   0  15        8.32       20.54     10.30 o
   7   0  15        2.29        0.01     17.40 o
   8   0  15       66.44       52.63     21.80 o
   9   0  15        8.60        9.75     19.80 o
   0   1  15       45.18       35.28     14.86 o
   1   1  15       37.06       34.13     16.66 o
   2   1  15       14.97        0.00     16.08 o
   3   1  15      129.60      113.02     12.37 o
   4   1  15       89.51      151.72     12.25 o
   5   1  15       71.78       83.12     12.10 o
   6   1  15        1.32        0.00     16.73 o
   7   1  15       58.10       58.91     11.97 o
   8   1  15       22.26       26.16     10.29 o
   9   1  15        2.25        0.01     21.23 o
   0   2  15        0.05        8.47     14.95 o
   1   2  15      216.56      208.97     20.61 o
   2   2  15      508.54      508.12     24.46 o
   3   2  15       71.84       91.18     11.47 o
   4   2  15      110.16      143.85     14.91 o
   5   2  15       75.55       89.80     10.83 o
   6   2  15       11.44        0.00     17.93 o
   7   2  15       11.35        0.01     17.89 o
   8   2  15       78.97       82.23     21.39 o
   9   2  15        0.50        0.01     19.42 o
   0   3  15        9.52       13.29     15.26 o
   1   3  15       12.68        0.00     15.39 o
   2   3  15      215.57      161.89     14.28 o
   3   3  15      110.06       86.79     11.50 o
   4   3  15       19.19        4.97     16.67 o
   5   3  15        7.43        0.00     17.02 o
   6   3  15       20.21        0.00     19.22 o
   7   3  15       85.34       75.51     19.27 o
   8   3  15       45.49       54.64     12.87 o
   9   3  15        4.81        0.01     19.72 o
   0   4  15       25.74       18.99      7.72 o
   1   4  15        8.21       17.11     15.52 o
   2   4  15       79.56       60.30      9.97 o
   3   4  15        6.94       16.49     15.29 o
   4   4  15       36.80       33.86      9.28 o
   5   4  15       31.08       42.22      9.95 o
   6   4  15        6.91       12.52     17.04 o
   7   4  15        6.31       23.45     14.18 o
   8   4  15        0.81        0.01     18.39 o
   9   4  15        1.77        0.01     18.47 o
   0   5  15       80.29       62.75     20.02 o
   1   5  15       97.51       88.23     12.87 o
   2   5  15      180.89      175.62     15.02 o
   3   5  15      177.89      174.60     13.17 o
   4   5  15       54.98       22.81     16.68 o
   5   5  15       27.12        5.50     17.70 o
   6   5  15       10.99        1.33     17.63 o
   7   5  15       17.61        0.01     18.68 o
   8   5  15       14.64       21.82     18.73 o
   9   5  15        3.06        0.01     18.09 o
   0   6  15       63.26       66.86     18.01 o
   1   6  15      164.66      110.77     19.32 o
   2   6  15      153.49      151.74     13.55 o
   3   6  15       57.70       86.05     11.90 o
   4   6  15       39.20       12.78     18.07 o
   5   6  15       11.02       14.81     15.49 o
   6   6  15       12.38        9.09     16.26 o
   7   6  15        9.82       10.12     16.41 o
   8   6  15        5.10       27.55     17.50 o
   0   7  15      159.58      162.71     13.96 o
   1   7  15       19.21       26.02     19.01 o
   2   7  15       17.88        0.00     17.38 o
   3   7  15       33.95       45.24     12.04 o
   4   7  15        7.92        0.01     17.15 o
   5   7  15        8.87        7.62     15.05 o
   6   7  15        7.39        0.01     19.47 o
   7   7  15        8.65        0.01     18.50 o
   8   7  15        8.36       15.49     19.40 o
   0   8  15       29.53       65.49     11.24 o
   1   8  15       11.62        0.00     16.74 o
   2   8  15       43.60       14.36     17.58 o
   3   8  15        1.07        0.01     16.74 o
   4   8  15        4.31        0.00     19.42 o
   5   8  15       27.66       16.53     18.51 o
   6   8  15       32.12       52.48     17.97 o
   7   8  15        5.66        0.01     17.98 o
   0   9  15        0.14       14.61     16.10 o
   1   9  15       21.13       34.82     18.72 o
   2   9  15       10.84        4.42     10.09 o
   3   9  15       15.35       37.06      9.69 o
   4   9  15        1.37        0.01     17.82 o
   5   9  15       20.53        0.01     19.82 o
   6   9  15        2.34        0.01     21.15 o
   7   9  15       17.66       36.14     10.84 o
   0  10  15       25.69       22.75     16.80 o
   1  10  15        6.09        0.01     18.91 o
   2  10  15       16.17       18.79     16.32 o
   3  10  15        9.52        0.01     17.32 o
   4  10  15        7.70        0.01     17.72 o
   5  10  15       31.29       17.89     20.04 o
   6  10  15       18.98       45.73     19.51 o
   0  11  15        0.68       29.75     16.04 o
   1  11  15       14.97       29.13     17.16 o
   2  11  15        6.45       28.15     17.62 o
   3  11  15        5.66       16.70     17.25 o
   4  11  15       19.67        0.01     20.47 o
   5  11  15        6.41       31.30     10.61 o
   0  12  15       20.28       15.89     22.46 o
   1  12  15        0.66        0.01     19.09 o
   2  12  15       15.81        0.01     20.90 o
   3  12  15       12.21        0.01     21.26 o
   0  13  15        2.34        0.01     19.62 o
   1  13  15        8.37        0.01     19.73 o
   0   0  16        2.24        0.00     16.20 o
   1   0  16        0.29       10.18     15.02 o
   2   0  16        0.27        4.49     15.51 o
   3   0  16       36.96       11.17     17.64 o
   4   0  16       28.82       12.02     17.97 o
   5   0  16      119.90      158.05     19.24 o
   6   0  16       32.54       36.09     18.63 o
   7   0  16        0.02        4.23     15.95 o
   8   0  16        0.33        0.01     17.85 o
   9   0  16        2.48        0.01     21.77 o
   0   1  16        0.45       16.69     13.22 o
   1   1  16       66.09       34.03     19.20 o
   2   1  16       10.99       11.24     16.28 o
   3   1  16      135.70      145.73     12.80 o
   4   1  16       53.92       72.76     18.69 o
   5   1  16        1.33        0.01     16.35 o
   6   1  16       68.17       64.91     20.51 o
   7   1  16        7.94        0.01     17.94 o
   8   1  16        3.71        0.01     19.51 o
   9   1  16        3.45        0.01     19.21 o
   0   2  16        2.27        0.00     16.66 o
   1   2  16       25.23       13.33     18.80 o
   2   2  16       18.27        5.65     17.81 o
   3   2  16       39.32       49.51      9.64 o
   4   2  16       83.21       36.49     21.76 o
   5   2  16       14.98       31.59     16.44 o
   6   2  16        0.60        1.34     16.21 o
   7   2  16        0.84        0.01     17.77 o
   8   2  16        6.29        0.01     19.60 o
   9   2  16       16.71        0.01     21.58 o
   0   3  16      113.66      185.14     20.20 o
   1   3  16       54.95       15.07     19.08 o
   2   3  16       38.58       35.91     18.49 o
   3   3  16       81.20       82.50     12.85 o
   4   3  16       18.04       20.55     17.67 o
   5   3  16       11.28        0.00     18.42 o
   6   3  16       10.30       23.03     15.78 o
   7   3  16        5.71        0.01     19.03 o
   8   3  16        7.85        0.01     19.61 o
   0   4  16       24.26       22.65     20.05 o
   1   4  16      247.78      252.96     24.52 o
   2   4  16       26.69        5.05     17.48 o
   3   4  16       74.35      107.13     11.25 o
   4   4  16       27.37       25.54     15.90 o
   5   4  16       21.87       30.00     17.13 o
   6   4  16        3.54        0.01     16.34 o
   7   4  16        2.57       13.18     16.68 o
   8   4  16       22.91        8.42     21.28 o
   0   5  16        0.05        2.04     16.89 o
   1   5  16       24.49       11.29     18.87 o
   2   5  16       62.86       43.72     10.11 o
   3   5  16       14.77        0.00     16.90 o
   4   5  16       43.12       42.44     17.30 o
   5   5  16        2.03        0.01     17.47 o
   6   5  16        8.21        1.88     18.24 o
   7   5  16        1.12        0.01     18.04 o
   8   5  16       12.85       25.73     19.39 o
   0   6  16       16.33       22.70     18.25 o
   1   6  16       23.46        0.00     20.05 o
   2   6  16       11.00       32.39     10.54 o
   3   6  16       47.71       56.21     10.43 o
   4   6  16        6.78        0.00     18.88 o
   5   6  16        9.33        0.01     17.62 o
   6   6  16        1.87        0.01     18.64 o
   7   6  16        0.32        0.01     17.99 o
   0   7  16        6.27        0.00     17.98 o
   1   7  16       63.29       81.69     11.27 o
   2   7  16       52.49       91.29     12.03 o
   3   7  16       27.25       49.12     10.04 o
   4   7  16       17.42        0.01     18.41 o
   5   7  16       11.70       14.30     17.90 o
   6   7  16       25.77       29.33     18.06 o
   7   7  16        2.56        0.01     18.38 o
   0   8  16       33.45       51.38     10.89 o
   1   8  16       10.00        8.46     17.52 o
   2   8  16       11.90        0.01     18.29 o
   3   8  16        3.66        0.01     17.63 o
   4   8  16        7.76        0.01     18.23 o
   5   8  16        6.34        0.49     17.70 o
   6   8  16       10.17       18.50     19.14 o
   0   9  16        1.91        0.01     18.28 o
   1   9  16       19.20       24.57     18.09 o
   2   9  16       13.93       19.59     17.00 o
   3   9  16       10.72       20.27      9.98 o
   4   9  16       22.98        8.82     20.36 o
   5   9  16       35.99       46.80     19.31 o
   6   9  16       12.77        0.01     21.24 o
   0  10  16       41.28       55.25     12.09 o
   1  10  16       45.55       31.38     19.28 o
   2  10  16       10.08        0.01     19.19 o
   3  10  16        9.51        0.01     19.57 o
   4  10  16        1.16        3.06     18.18 o
   5  10  16        1.39        0.01     20.28 o
   0  11  16        0.42        0.01     19.78 o
   1  11  16       12.31       14.66     18.77 o
   2  11  16        1.43        0.01     18.48 o
   3  11  16        0.66       32.17     17.53 o
   0  12  16        8.14       31.90     18.73 o
   1   0  17       66.76       65.05     10.79 o
   2   0  17        0.74        0.00     19.19 o
   3   0  17        2.56        4.57     16.30 o
   4   0  17        8.43       18.11     16.26 o
   5   0  17        4.84        0.01     16.38 o
   6   0  17       57.06       41.85     20.27 o
   7   0  17        0.06        2.00     17.80 o
   8   0  17       17.33       19.02     19.23 o
   0   1  17       18.45        0.00     19.30 o
   1   1  17       26.77       42.16     17.13 o
   2   1  17       50.04       52.96     11.11 o
   3   1  17       65.79       93.86     11.43 o
   4   1  17       33.85       34.15     18.44 o
   5   1  17        1.74        5.44     16.54 o
   6   1  17        4.05        0.01     19.04 o
   7   1  17        4.90        3.51     17.86 o
   8   1  17       22.08       32.81     19.89 o
   0   2  17        8.05        0.00     17.05 o
   1   2  17       15.35       48.17     17.16 o
   2   2  17      324.02      375.27     27.55 o
   3   2  17       55.90       74.40     13.19 o
   4   2  17       19.51       14.76     11.89 o
   5   2  17       12.83        0.01     18.09 o
   6   2  17       20.96       16.65     17.71 o
   7   2  17        7.87       17.18     17.09 o
   8   2  17        2.68        0.01     21.24 o
   0   3  17        5.10        0.00     18.62 o
   1   3  17       22.17       23.79     17.39 o
   2   3  17       31.26       42.86     21.59 o
   3   3  17       85.11       55.42     12.71 o
   4   3  17       12.28       26.47     15.66 o
   5   3  17        2.18        0.93     16.25 o
   6   3  17        0.06        0.01     16.11 o
   7   3  17       14.49       26.05     17.85 o
   0   4  17        0.12        0.00     19.56 o
   1   4  17       14.19        0.00     19.85 o
   2   4  17      120.11      176.39     13.92 o
   3   4  17        8.46        0.00     18.22 o
   4   4  17        6.01        0.01     17.23 o
   5   4  17       32.60       40.29     11.96 o
   6   4  17        3.62        0.01     16.63 o
   7   4  17        3.96        0.01     18.90 o
   0   5  17        7.05        0.00     19.20 o
   1   5  17       17.50        8.25     18.52 o
   2   5  17       12.60        0.01     17.86 o
   3   5  17       53.77       64.26     10.67 o
   4   5  17        2.65       10.55     16.23 o
   5   5  17        2.08        0.01     16.33 o
   6   5  17        3.09        0.01     17.79 o
   7   5  17        5.23        0.01     17.76 o
   0   6  17       20.98       44.11     10.00 o
   1   6  17       63.39       35.50     10.91 o
   2   6  17       17.80        9.20     19.01 o
   3   6  17       52.63       61.77     11.14 o
   4   6  17       16.19        0.01     18.36 o
   5   6  17        9.31       25.61     17.22 o
   6   6  17        0.04       19.99     17.61 o
   0   7  17       19.40       16.78     17.16 o
   1   7  17       27.29       17.00     18.71 o
   2   7  17        0.55        0.45     17.52 o
   3   7  17       47.56       32.43     20.96 o
   4   7  17        6.23        0.49     17.82 o
   5   7  17       13.14        0.01     20.60 o
   6   7  17        3.43        0.01     18.61 o
   0   8  17       33.55       31.89     17.99 o
   1   8  17       17.07       18.53     17.89 o
   2   8  17        6.82        0.01     18.41 o
   3   8  17       11.91        0.01     19.10 o
   4   8  17        2.78        0.01     18.20 o
   5   8  17       18.32        6.20     18.85 o
   0   9  17        0.09        0.01     18.42 o
   1   9  17        0.19        0.01     20.01 o
   2   9  17       20.82        7.75     19.23 o
   3   9  17       11.73        0.01     18.93 o
   4   9  17       16.86       12.98     18.83 o
   0  10  17       11.99        0.01     22.36 o
   1  10  17        3.86        0.01     19.24 o
   2  10  17        3.49        0.01     19.56 o
   3  10  17        2.21       13.67     17.24 o
   0   0  18       16.08        0.00     18.26 o
   1   0  18        0.96        0.01     16.04 o
   2   0  18       36.19       63.84      9.42 o
   3   0  18        0.83        8.49     15.61 o
   4   0  18       20.22        1.39     17.41 o
   5   0  18        4.43        0.01     18.77 o
   6   0  18        9.63        0.01     19.61 o
   7   0  18        1.53       17.03     18.23 o
   0   1  18        4.16       23.96     16.45 o
   1   1  18       11.84       11.05     16.91 o
   2   1  18       14.73        4.37     17.48 o
   3   1  18       42.91       21.04     11.25 o
   4   1  18       34.98       38.77     11.20 o
   5   1  18        5.94        0.01     18.18 o
   6   1  18        0.68        9.56     17.78 o
   7   1  18       13.06       25.07     18.61 o
   0   2  18       13.88       13.42     17.33 o
   1   2  18       12.70       20.88     17.13 o
   2   2  18       25.22       34.83     10.37 o
   3   2  18        1.29        0.01     17.66 o
   4   2  18       40.41        0.00     20.94 o
   5   2  18        6.54        1.47     17.80 o
   6   2  18        1.32        0.01     16.68 o
   7   2  18       31.51       25.24     22.32 o
   0   3  18      109.02      149.98     21.78 o
   1   3  18       24.89        0.00     19.03 o
   2   3  18        4.72        0.01     17.44 o
   3   3  18       66.80       97.13     12.39 o
   4   3  18       11.98       21.28     17.47 o
   5   3  18        6.23        0.01     20.02 o
   6   3  18        1.30        0.01     18.29 o
   0   4  18       57.27       47.52     21.50 o
   1   4  18        7.09        0.01     17.82 o
   2   4  18        0.73        2.25     17.26 o
   3   4  18        6.98        0.01     18.69 o
   4   4  18       25.20       34.12     17.33 o
   5   4  18        1.00        0.50     18.31 o
   6   4  18       11.63       19.31     18.35 o
   0   5  18       69.26       43.36     20.18 o
   1   5  18        2.05        0.01     19.28 o
   2   5  18        7.95        5.97     17.86 o
   3   5  18        8.85        0.01     19.03 o
   4   5  18        1.18        0.01     19.21 o
   5   5  18        2.26        0.01     19.81 o
   6   5  18        7.58       31.90     17.47 o
   0   6  18        9.32        0.01     17.59 o
   1   6  18        1.09        0.01     19.41 o
   2   6  18        0.60        0.01     19.24 o
   3   6  18        6.03       16.09     16.48 o
   4   6  18        3.91       21.09     16.36 o
   5   6  18        1.94        1.05     19.06 o
   0   7  18        4.32        0.01     19.81 o
   1   7  18        1.88       27.02     16.77 o
   2   7  18        6.91       27.05     17.72 o
   3   7  18        9.21        0.01     20.77 o
   4   7  18        9.05       25.81     15.65 o
   0   8  18        2.05        0.01     18.25 o
   1   8  18       12.40       15.70     17.99 o
   2   8  18        7.74        0.01     18.02 o
   3   8  18       11.97       28.76     11.97 o
   0   9  18       25.88       23.50     19.73 o
   1   9  18        0.94        0.01     18.91 o
   2   9  18        3.71       20.08     17.23 o
   1   0  19        0.08        4.75     16.31 o
   2   0  19        4.11        0.01     18.00 o
   3   0  19        0.21       13.94     18.04 o
   4   0  19        0.19        6.95     17.29 o
   5   0  19        0.20       20.70     17.55 o
   0   1  19        8.13       29.64     16.98 o
   1   1  19       18.25       19.51     16.96 o
   2   1  19       17.29       14.58     18.76 o
   3   1  19        8.81        0.01     19.29 o
   4   1  19        6.52       30.49     11.09 o
   5   1  19        4.75        0.01     18.80 o
   0   2  19        1.75        0.01     19.53 o
   1   2  19        9.04        0.01     19.76 o
   2   2  19       25.29       12.73     18.61 o
   3   2  19       54.37       52.89     20.18 o
   4   2  19        0.82        0.01     17.29 o
   5   2  19        3.96       37.00     11.14 o
   0   3  19       30.56       72.13     18.09 o
   1   3  19        9.58       14.51     18.16 o
   2   3  19       14.24        0.01     18.98 o
   3   3  19        9.74        0.01     19.05 o
   4   3  19       23.53        0.01     20.98 o
   5   3  19        9.62       13.21     19.60 o
   0   4  19        0.02        0.01     17.89 o
   1   4  19       15.81        6.86     19.44 o
   2   4  19        9.87       26.04     17.68 o
   3   4  19       18.40       26.92     18.88 o
   4   4  19        0.85        5.14     18.73 o
   0   5  19        0.51       14.66     17.06 o
   1   5  19        5.84        0.01     19.36 o
   2   5  19       41.96       13.28     21.53 o
   3   5  19       11.83       27.95     18.00 o
   4   5  19        1.94        0.01     19.91 o
   0   6  19        0.17       15.02     16.78 o
   1   6  19        7.38       16.85     19.40 o
   2   6  19        0.84        3.01     18.06 o
   3   6  19        0.67        0.01     18.69 o
   0   7  19        4.12       23.96     18.55 o
   1   7  19        3.37        3.67     18.23 o
   2   7  19       13.04       23.93     11.50 o
   0   0  20        1.17        0.01     19.03 o
   1   0  20        0.40       23.98     17.58 o
   2   0  20       63.01       92.19     21.92 o
   3   0  20       18.55       30.39     19.13 o
   0   1  20        3.47        0.01     20.08 o
   1   1  20        2.02        0.01     17.66 o
   2   1  20        0.66        0.01     19.04 o
   3   1  20       20.03       12.90     19.56 o
   0   2  20        2.17       17.08     17.73 o
   1   2  20        4.14       26.19     16.81 o
   2   2  20       18.41       23.28     18.50 o
   3   2  20        0.90        0.01     19.59 o
   0   3  20        0.23        0.01     19.41 o
   1   3  20        7.27        3.63     20.35 o
   2   3  20       10.15       14.83     19.60 o
   3   3  20       12.33       20.91     10.70 o
   0   4  20       33.91       35.60     21.23 o
   1   4  20       10.67        0.01     22.12 o
   2   4  20        0.12        0.01     20.97 o
   0   5  20        5.00        0.01     21.03 o
 
